# Supplementary material for: Mechanical plasticity of collagen directs branch elongation in human mammary gland organoids
Source: Nat Commun. 2021 May 12;12:2759. doi: 10.1038/s41467-021-22988-2 (PMC8115695; doi:10.1038/s41467-021-22988-2)
Supplement: Supplementary file 16 — Source Data [file 41467_2021_22988_MOESM16_ESM.xlsx]

## Sheet: Figure 1
Figure 1C				Figure 1E				Figure 1F			Figure 1G								Figure 1H
Length [µm]
Establishment phase	Elongation phase	Alveologenesis phase		Angle to branch [deg]	Bead displacement [µm]	Error [µm]		Time [hrs]	Bead displacement [µm]		Distance to organoid [µm]	Bead displacement [µm]							Time [hrs]	N.f. cumulative displacement [µm]	Tip elongation [µm]
193	320	907		5	6.8014	0.2031		0.416667	0.982916			0 min	25 min	50 min	75 min	100 min	125 min		0.416667	-5.61546	16.8542
103	311	988		15	7.256	0.463		0.833333	1.52331		0	2.25402	4.5137	-1.43158	-2.06097	4.68824	2.44949		0.833333	-6.70381	22.8473
54	378	746		25	6.5372	0.6677		1.25	0.864646		47.4034	1.04068	3.44971	-0.868908	-0.79841	3.33062	0.34873		1.25	-8.59022	19.5576
67	361	456		35	4.9469	0.1412		1.66667	-1.44799		94.8067	0.829543	3.41903	-0.86621	-1.0049	3.80001	0.284532		1.66667	-10.0218	16.1032
70	226	602		45	5.0568	0.175		2.08333	0.545408		142.21	0.838632	3.38318	-1.16444	-1.04855	3.51926	0.430734		2.08333	-10.5199	16.517
54	404	600		55	5.2143	0.1445		2.5	2.24351		189.613	0.454977	2.69839	-1.03136	-0.858653	2.97928	0.178242		2.5	-11.2461	20.8522
40	239	494		65	5.2344	0.0332		2.91667	-1.92869		237.017	0.812885	2.95943	-0.903705	-1.04959	3.27546	0.512047		2.91667	-12.174	19.5576
38	229	575						3.33333	-1.60281		284.42	0.468225	2.38204	-0.886139	-0.670714	2.78432	-0.142745		3.33333	-12.1749	23.8236
57	211	1078						3.75	0.0406384		331.824	0.736671	2.54256	-0.630967	-0.910146	3.08939	0.235275		3.75	-12.6189	22.8473
80	350	1039						4.16667	1.26469		379.227	-0.174486	2.1488	-0.663751	-0.50758	2.39608	-0.366498		4.16667	-12.4798	16.8542
70	388	858						4.58333	-0.709104		426.63	0.167895	2.34095	-0.048722	-0.889555	2.64827	0.317855		4.58333	-12.2232	19.8573
117	358	1472						5	0.322645										5	-12.3797	24.9312
165	448	1472						5.41667	-1.34624										5.41667	-12.2273	20.2639
255	413	1203						5.83333	4.29448										5.83333	-12.0143	20.8926
320	328	1018						6.25	1.50559										6.25	-11.2553	23.9178
176	298	1006						6.66667	-0.0206215										6.66667	-11.6586	29.4034
186	500	922						7.08333	0.942247										7.08333	-12.2851	30.8322
159	510	935						7.5	-0.234064										7.5	-11.5001	25.6539
102	488	1227						7.91667	1.10877										7.91667	-9.98931	25.5441
138	289	1458						8.33333	1.39816										8.33333	-8.93626	26.7067
57	430	1596						8.75	-0.480053										8.75	-10.304	28.2323
130	280	1137						9.16667	-1.51068										9.16667	-10.9577	27.0936
128	409	793						9.58333	0.705921										9.58333	-11.1919	33.0341
160	807	651						10	0.64412										10	-10.9279	35.8905
86	597	731						10.4167	-0.957817										10.4167	-9.90551	37.3271
165	391	784						10.8333	-0.16377										10.8333	-9.04266	38.5649
107	349	584						11.25	0.239573										11.25	-10.588	39.6082
138	257	779						11.6667	-0.290963										11.6667	-9.37267	45.7746
126	432	566						12.0833	0.82976										12.0833	-8.01973	43.642
144	421	726						12.5	-0.088528										12.5	-5.10467	33.8914
95	401	813																	12.9167	-5.72975	36.9332
74	433	630																	13.3333	-6.96202	40.2492
86	471	725																	13.75	-7.43158	40.1162
90	570	673																	14.1667	-7.58653	45.8912
148	327	575																	14.5833	-7.91656	47.363
154	551	743																	15	-8.76577	45.33
	532	1083																	15.4167	-5.85715	38.1911
	434	827																	15.8333	-6.03327	34.8972
	686	878																	16.25	-5.49456	45.3052
	383	605																	16.6667	-5.28622	46.5242
	129	812																	17.0833	-5.23964	52.5482
	302	1129																	17.5	-5.23329	59.2927
	143	1095																	17.9167	-3.9821	64.5
	54	759																	18.3333	-2.71447	60.7685
	80	801																	18.75	-2.658	77.2646
	227	814																	19.1667	-2.09197	82.5852
	250	1408																	19.5833	-2.42631	99.1391
	75	1186																	20	-2.94631	106.132
	198	1525																	20.4167	-1.32905	113.607
	209	1501																	20.8333	0.00568861	113.607
	233	1058																	21.25	0.152247	118.841
	150	785																	21.6667	3.18362	125.573
	180	874																	22.0833	2.38598	132.479
	160	1273																	22.5	1.49326	139.169
	125	1166																	22.9167	2.76823	150.309
	140	903																	23.3333	5.46479	144.025
	143	1170																	23.75	6.02573	139.169
	225	851																	24.1667	6.63581	150.309
	289	875																	24.5833	6.87168	154.371
	384	1460																	25	5.99662	149.587
	390	1642																	25.4167	5.52239	155.379
	268	948																	25.8333	6.23883	161.224
	240	963																	26.25	7.32737	166.63
	224	846																	26.6667	5.12383	176.082
	288	1377																	27.0833	5.70796	173.278
	248	926																	27.5	5.29891	183.874
	432	1325																	27.9167	4.40985	191.251
	331	817																	28.3333	5.14857	182.983
	166	1327																	28.75	6.89816	176.319
	158	1336																	29.1667	7.92313	172.619
	209	1287																	29.5833	8.39532	167.443
	110	1271																	30	10.9654	180.652
	234	1253																	30.4167	10.3741	186.688
	302	1352																	30.8333	10.1617	186.254
	241	1271																	31.25	15.9858	194.944
		1577																	31.6667	17.2596	206.659
		1044																	32.0833	16.822	205.976
		1005																	32.5	16.9516	200.856
		801																	32.9167	16.1492	187.615
		737																	33.3333	17.4837	193.403
		1285																	33.75	19.5747	197.603
		1073																	34.1667	18.226	185.566
		1040																	34.5833	18.1243	182.983
		994																	35	18.9984	190.188
		928																	35.4167	20.5039	191.251
		906																	35.8333	21.8079	192.716
		1004																	36.25	22.4528	194.182
		996																	36.6667	24.0244	190.934
		797																	37.0833	24.0795	188.733
		1597																	37.5	24.0566	202.686
		1548																	37.9167	23.7024	202.986
		1988																	38.3333	23.6139	196.702
		1988																	38.75	25.887	188.733
		1538																	39.1667	28.1438	188.733
		1962																	39.5833	30.1576	208.285
		1983																	40	30.9979	208.285
		1066																	40.4167	32.3458	217.046
		1117																	40.8333	32.7545	226.491
		1414																	41.25	31.9837	227.016
		1368																	41.6667	32.8994	228.473
		1225																	42.0833	34.4698	219.454
		658																	42.5	35.6215	219.167
		665																	42.9167	36.3182	221.038
		1313																	43.3333	38.6238	223.375
		1181																	43.75	42.9306	228.832
		1365																	44.1667	41.3607	228.832
		1381																	44.5833	43.0327	236.654
		1273																	45	43.0088	233.578
		1042																	45.4167	43.3474	231.606
		983																	45.8333	45.1511	225.031
		894																	46.25	46.4429	219.196
																			46.6667	47.3964	229.02
																			47.0833	48.8699	231.959
																			47.5	47.5196	223.575
																			47.9167	50.4705	215.485
																			48.3333	50.9191	228.72
																			48.75	51.6574	240.881
																			49.1667	51.7898	248.131
																			49.5833	54.3007	245.749
																			50	58.7907	239.419
																			50.4167	61.4182	233.068
																			50.8333	63.2096	232.739
																			51.25	62.4859	240.293
																			51.6667	61.4562	236.654
																			52.0833	62.3153	230.144
																			52.5	64.6426	227.616
																			52.9167	68.2869	222.499
																			53.3333	66.7049	231.603
																			53.75	67.3393	218.847
																			54.1667	66.462	225.559
																			54.5833	66.1357	238.855
																			55	68.5552	243.45
																			55.4167	71.5479	252.139
																			55.8333	70.1419	258.184
																			56.25	69.8072	258.585
																			56.6667	70.5883	252.306
																			57.0833	72.103	253.212
																			57.5	72.7891	246.115
																			57.9167	73.7592	237.025
																			58.3333	75.6337	233.396
																			58.75	77.6548	233.761
																			59.1667	79.7983	240.529
																			59.5833	81.3101	246.44
																			60	80.1801	248.559
																			60.4167	78.2887	253.3
																			60.8333	82.3523	258.28
																			61.25	81.8304	266.343
																			61.6667	83.2569	262.205
																			62.0833	84.1503	249.131
																			62.5	86.4568	243.852
																			62.9167	88.061	259.276
																			63.3333	89.4854	257.141
																			63.75	89.254	261.78
																			64.1667	88.1615	254.569

## Sheet: Figure 2
Figure 2C			Figure 2G
Branches with exchanges in 24 hrs			Time [min]	Displacement [a.u.]
No exchange	Exchange			Beads	Cells
0.49	0.51		0	-0.607673	0.655023
			10	-0.958356	-0.611023
			20	-0.411852	-0.552464
			30	0.051569	0.301086
			40	-1.40319	-1.77574
			50	-1.52956	-1.29332
			60	-1.67233	-2.62294
			70	-1.76343	-1.37996
			80	-0.164617	-1.35231
			90	-0.98235	-1.25113
			100	-1.51504	-1.80792
			110	0.90574	2.69277
			120	-0.122641	0.889826
			130	0.155381	0.690299
			140	-0.74635	0.0751465
			150	0.300854	0.479493
			160	1.68331	1.74226
			170	-0.332978	-0.686895
			180	0.379851	1.5948
			190	1.02869	1.4805
			200	-0.485802	0.122288
			210	0.552112	1.56237
			220	-0.765986	-0.750817
			230	-1.0115	-0.537844
			240	1.14763	2.23456
			250	-2.12482	-3.5744
			260	-0.260999	-1.33155
			270	0.356794	-0.439247
			280	0.198279	0.42024
			290	-2.28157	-1.78454
			300	-0.838943	0.572588
			310	-0.695758	-2.10262
			320	-1.14441	-0.432241

## Sheet: Figure 3
Figure 3B			Figure 3E				Figure 3F			Figure 3G
Time [hrs]	N.f. cumulative displacement [µm]		Time after cut [s]	Relaxation [µm]	Error [µm]		Length change L_treat/L_control				Y27632	HECD1	DMSO
0.166667	0.328483		0	0	0		Cyto D	Laser ablation		TDLU-like	0	0	0.78
0.333333	0.615424		0.0238	0.121	0.0698406		0.0630505	-0.205596		star-like	0.74	0.1	0.12
0.5	0.970886		0.215	0.21	0.0898025		0.115945	-0.0728477		stick-like	0.26	0.9	0.1
0.666667	1.29665		0.262	0.369	0.088242		0.120355	-0.0935391
0.833333	1.53378		0.381	0.5	0.130794		0.0936687	-0.0987395
1	1.77882		0.5	0.645	0.149326		0.10794	-0.141296
1.16667	1.6843		0.69	0.76	0.187189		0.442569	-0.0358127
1.33333	1.68261		0.785	0.906	0.182724		0.129549	-0.183021
1.5	1.76786		1.07	1.01	0.216421		0.104368	-0.0631939
1.66667	1.80134		1.17	1.14	0.256118		0.0612962	-0.0628272
1.83333	1.77101		1.38	1.24	0.299243		0.182693	-0.0701754
2	1.44223		1.6	1.37	0.297067		0.155022	-0.030445
2.16667	1.52924		1.74	1.5	0.348934		0.170641	-0.0886076
2.33333	1.58887		1.91	1.6	0.370737		0.0462307	-0.053125
2.5	1.73797		2.12	1.71	0.418145		0.0760106	-0.0310421
2.66667	1.799		2.36	1.79	0.448766		0.0533262	-0.025641
2.83333	1.74578		2.57	1.9	0.489265		0.0578061	-0.0326409
3	1.70639		2.74	2.02	0.518759		0.0611549	-0.0422535
3.16667	1.62014		2.95	2.13	0.560096		0.0630031	-0.0359477
3.33333	1.58168		3.24	2.23	0.609425		0.16048	-0.0797101
3.5	1.40571		3.48	2.32	0.653698		0.144034	-0.104545
3.66667	1.42101		3.67	2.44	0.698459		0.0734681	-0.110672
3.83333	1.50559		3.93	2.52	0.740917		0.0307771
4	1.52414		4.19	2.61	0.756361		0.121818
4.16667	1.54534		4.5	2.69	0.8105		0.0187057
4.33333	1.58779		4.76	2.79	0.851044		0.0580764
4.5	1.51122		5.05	2.89	0.901859		0.0873045
4.66667	1.53558		5.3	2.97	0.942417		0.0926155
4.83333	1.45302		5.65	3.03	0.979976		0.0736491
5	1.61278		5.9	3.11	1.00312		0.0286205
5.16667	1.47525		6.25	3.18	1.03233		0.022748
5.33333	1.55403		6.5	3.27	1.07351		0.0707233
5.5	1.45212		6.85	3.34	1.08635
5.66667	1.44151		7.1	3.42	1.13713
5.83333	1.28539		7.5	3.5	1.18558
6	1.23157		7.8	3.55	1.22276
6.16667	1.3803		8.25	3.61	1.23395
6.33333	1.36205		8.45	3.71	1.28114
6.5	1.26523		8.9	3.74	1.29952
6.66667	1.40549		9.2	3.81	1.34353
6.83333	1.64077		9.55	3.87	1.37714
7	1.6198		9.9	3.92	1.41325
7.16667	1.79563		10.3	3.97	1.42931
7.33333	1.58208		10.6	4.03	1.47277
7.5	1.60481		11	4.08	1.49353
7.66667	1.79421		11.4	4.15	1.50839
7.83333	1.62924		11.8	4.19	1.5402
8	1.61761		12.1	4.23	1.5621
8.16667	1.58429		12.5	4.27	1.59095
8.33333	1.41331		12.9	4.32	1.59584
8.5	1.43313		13	4.5	1.56566
8.66667	1.4454		13.4	4.53	1.56665
8.83333	1.69266		13.7	4.61	1.59545
9	1.78297		14.2	4.63	1.63316
9.16667	1.84148
9.33333	1.92888
9.5	1.97403
9.66667	2.15771
9.83333	2.14682
10	2.08028
10.1667	2.02727
10.3333	2.1051
10.5	2.11239
10.6667	2.69412
10.8333	3.14025
11	3.27742
11.1667	3.40635
11.3333	3.26347
11.5	3.47135
11.6667	3.50264
11.8333	3.54137
12	3.41791
12.1667	3.3457
12.3333	3.25955
12.5	3.23118
12.6667	3.20486
12.8333	3.27423
13	3.30295
13.1667	3.2446
13.3333	3.32858
13.5	3.35718
13.6667	3.36367
13.8333	3.38002
14	3.48575
14.1667	3.47196
14.3333	3.41304
14.5	3.28669
14.6667	3.37792
14.8333	3.34898
15	3.48405
15.1667	3.47495
15.3333	3.7063
15.5	3.6597
15.6667	3.82539
15.8333	3.87442
16	3.94569
16.1667	4.25642
16.3333	4.5199
16.5	4.6694
16.6667	4.70282
16.8333	5.06663
17	5.03515
17.1667	4.95211
17.3333	4.88859
17.5	5.05474
17.6667	5.09131
17.8333	5.08365
18	4.89195
18.1667	5.01392
18.3333	4.95382
18.5	5.10582
18.6667	5.10535
18.8333	5.20969
19	5.23079
19.1667	5.38057
19.3333	5.48354
19.5	5.49225
19.6667	5.67112
19.8333	5.75761
20	5.80062
20.1667	5.83592
20.3333	5.82248
20.5	6.02308
20.6667	6.06769
20.8333	6.33662
21	6.47587
21.1667	6.75141
21.3333	6.62877
21.5	6.72547
21.6667	6.51408
21.8333	6.50555
22	6.54507
22.1667	6.41374
22.3333	6.54871
22.5	6.37985
22.6667	6.5433
22.8333	6.64125
23	6.77463
23.1667	6.82212
23.3333	7.08736
23.5	7.17111
23.6667	7.302
23.8333	7.42587
24	7.70442
24.1667	7.52712
24.3333	7.41378
24.5	7.39363
24.6667	7.36272
24.8333	7.44805
25	7.50131
25.1667	7.52519
25.3333	7.54839
25.5	7.53497
25.6667	7.64115
25.8333	7.55224
26	7.61291
26.1667	7.66886
26.3333	7.76276
26.5	7.67649
26.6667	7.49973
26.8333	7.47406
27	7.36414
27.1667	7.33051
27.3333	7.29088
27.5	7.35361
27.6667	7.34813
27.8333	7.4276
28	7.39838
28.1667	7.3467
28.3333	7.54627
28.5	7.39883
28.6667	7.58009
28.8333	7.67689
29	7.73263
29.1667	7.86068
29.3333	7.77374
29.5	7.77342
29.6667	7.75006
29.8333	7.7368
30	7.48191
30.1667	7.543
30.3333	7.64394
30.5	7.91897
30.6667	8.11776
30.8333	8.35459
31	8.4146
31.1667	8.46318
31.3333	8.4714
31.5	8.46061
31.6667	8.56104
31.8333	8.95953
32	8.7428
32.1667	8.9456
32.3333	9.19475
32.5	9.41217
32.6667	9.48732
32.8333	9.48736
33	9.53863
33.1667	9.53822
33.3333	9.55135
33.5	9.38817
33.6667	9.51812
33.8333	9.56462
34	9.59414
34.1667	9.72659
34.3333	10.0472
34.5	9.87456
34.6667	9.66971
34.8333	9.62405
35	9.57395
35.1667	9.8733
35.3333	9.73349
35.5	9.75273
35.6667	9.70534
35.8333	9.72648
36	9.66668
36.1667	9.75031
36.3333	9.74136
36.5	9.75439
36.6667	9.43726
36.8333	9.47859
37	9.50492
37.1667	9.61338
37.3333	9.78634
37.5	9.83902
37.6667	9.77276
37.8333	9.58451
38	9.70623
38.1667	9.87423
38.3333	9.95121
38.5	10.0737
38.6667	9.91562
38.8333	9.86145
39	9.93505
39.1667	10.0083
39.3333	10.1353
39.5	10.3079
39.6667	10.4342
39.8333	10.512
40	10.5033
40.1667	10.5841
40.3333	10.7053
40.5	11.0539
40.6667	11.148
40.8333	11.1897
41	11.3096
41.1667	11.2796
41.3333	11.2305
41.5	11.1608
41.6667	11.2796
41.8333	11.2542
42	11.1209
42.1667	11.2759
42.3333	11.1813
42.5	11.1977
42.6667	11.4176
42.8333	11.4227
43	11.7029
43.1667	11.6245
43.3333	11.5132
43.5	11.6993
43.6667	11.5453
43.8333	11.8282
44	11.6748
44.1667	11.6995
44.3333	11.5872
44.5	11.731
44.6667	11.672
44.8333	11.6856
45	12.1116
45.1667	12.2624
45.3333	12.4074
45.5	12.414
45.6667	12.4329
45.8333	12.3606
46	12.3003
46.1667	12.3342
46.3333	12.6411
46.5	12.4993
46.6667	12.7557
46.8333	12.757
47	12.5381
47.1667	12.593
47.3333	12.7571
47.5	12.8673
47.6667	12.8661
47.8333	12.9715
48	12.9251
48.1667	12.6278
48.3333	12.6406
48.5	12.9448
48.6667	13.0554
48.8333	12.8449
49	13.1622
49.1667	13.3536
49.3333	13.3141
49.5	13.4261
49.6667	13.4749
49.8333	13.3889
50	13.4588
50.1667	13.5363
50.3333	13.4411
50.5	13.572
50.6667	13.6974
50.8333	13.7913
51	13.8941
51.1667	14.0973
51.3333	14.0661
51.5	13.906
51.6667	13.9776
51.8333	13.6108
52	13.5576
52.1667	13.2371
52.3333	13.2674
52.5	13.3207
52.6667	13.2286
52.8333	13.3729
53	13.3209
53.1667	13.3129
53.3333	13.2787
53.5	13.33
53.6667	13.5726
53.8333	13.5
54	13.5846
54.1667	13.4916
54.3333	13.2999
54.5	13.1729
54.6667	13.4
54.8333	13.4858
55	13.6365
55.1667	13.5447
55.3333	13.6285
55.5	13.8211
55.6667	13.9351
55.8333	14.0345
56	14.1162
56.1667	13.9776
56.3333	13.7572
56.5	13.9161
56.6667	13.649
56.8333	13.856
57	13.9571
57.1667	14.1203
57.3333	14.2095
57.5	14.4577
57.6667	14.2909
57.8333	14.3589
58	14.1961
58.1667	14.1328
58.3334	12.0503
58.5	10.2808
58.6667	9.87072
58.8334	9.70962
59	9.57386
59.1667	9.41258
59.3334	9.47726
59.5	9.23685
59.6667	9.28234
59.8334	9.25381
60	9.06427
60.1667	9.14701
60.3334	9.23698
60.5	8.93209
60.6667	9.1033
60.8334	9.07668
61	8.95782
61.1667	8.82728
61.3334	8.96247
61.5	8.81582
61.6667	8.91292
61.8334	8.89529
62	8.73723
62.1667	8.87634
62.3334	8.73501

## Sheet: Figure 4
Figure 4A			Figure 4C		Figure 4D
Shear strain [%]	Shear stress [Pa]		Width collagen cage [µm]		Normalized collagen intensity I/I_max
0	0		5.6		Side	Front	Far-field
1.03	0.05		5		0.5942	0.1932	0.0954
2.05	0.11		4.74		0.749	0.1875	0.0209
3.08	0.15		5.15		0.6037	0.2763	0.1833
4.1	0.2		5.15		0.5256	0.14	0.0479
5.13	0.25		6.85		0.6604	0.1264	0.0622
6.15	0.29		5.79		0.7168	0.1653	0.0577
7.18	0.34		7.07		0.6237	0.259	0.055
8.21	0.39		4.93		0.5823	0.1331	0.0561
9.23	0.44		2.6		0.6549	0.184	0.066
10.3	0.49		2.3		0.5362	0.1008	0.0391
11.3	0.55		3.59		0.7899	0.1287	0.0432
12.3	0.6		4.73		0.6234	0.1121	0.1005
13.3	0.66		11.41		0.6668	0.1154	0.0857
14.4	0.72		11.7		0.5312	0.176	0.0459
15.4	0.78		7.96		0.5114	0.1804	0.0548
16.4	0.84		8.7		0.6855	0.2541	0.096
17.4	0.9		12.1		0.4155	0.1778	0.0078
18.5	0.96		7.9		0.6947	0.2306	0.0072
19.5	1.03		8.3		0.7779	0.1946	0.0068
20.5	1.11		13		0.7146	0.2299	0.0072
21.5	1.19		7.6		0.7651	0.3023	0.006
22.6	1.28		4.9		0.6793	0.2048	0.2339
23.6	1.38		4.9		0.7036	0.1968	0.0069
24.6	1.5		4.6		0.8346	0.3348	0.2187
25.6	1.61		6.97		0.6387	0.2036	0.1948
26.7	1.74		3.94
27.7	1.87		4.5
28.7	2.01		4.6
29.7	2.17		3.38
30.8	2.34		3.7
31.8	2.53		5.7
32.8	2.74		3.4
33.8	2.95		3.41
34.9	3.18		3.4
35.9	3.41		3.4
36.9	3.65		2.65
38	3.9		3
39	4.16		1.89
40	4.44		6.44
40	4.19		9.5
39	3.46		4.9
38	2.96		3.41
36.9	2.58		3.41
35.9	2.27		3.03
34.9	2.01		4.1
33.8	1.78		3.41
32.8	1.59		3.4
31.8	1.41		6.44
30.8	1.26		3.1
29.7	1.13		3.79
28.7	1.01		3.1
27.7	0.91		3.8
26.7	0.82		3.03
25.6	0.74		4.55
24.6	0.66		4.2
23.6	0.63		4.54
22.6	0.55		3.03
21.5	0.46		3.78
20.5	0.41		3.03
19.5	0.36		6
18.5	0.32		3.8
17.4	0.28		4.14
16.4	0.24		3.4
15.4	0.2		3
14.4	0.16		2.64
13.3	0.12		4.6
12.3	0.09		5.7
11.3	0.05		4.6
10.3	0.01		3.4
9.23	-0.02		5.02
8.2	-0.06		5.7
7.18	-0.09		5.7
6.15	-0.12		6.8
5.13	-0.15		5.68
4.1	-0.18		6.15
3.08	-0.23		3.41
2.05	-0.25		3.8
1.03	-0.28		3.64
0	-0.32		5.9
0	-0.3		4.68
1.03	-0.23		4.93
2.05	-0.18		8.8
3.08	-0.12		10.6
4.1	-0.07		2.69
5.13	-0.02		3.07
6.15	0.03		7.58
7.18	0.07		7.31
8.21	0.12		4.2
9.23	0.17		5.7
10.3	0.21		4.64
11.3	0.26		4.05
12.3	0.31		2.82
13.3	0.36		1.7
14.4	0.41		3.4
15.4	0.46		7.6
16.4	0.51		6.2
17.4	0.56		5.6
18.5	0.62		5
19.5	0.68		4.4
20.5	0.74		4.4
21.5	0.81		5.7
22.6	0.89		4.2
23.6	0.97		6
24.6	1.06		2.9
25.6	1.16		5.9
26.7	1.26		5.8
27.7	1.37		2.5
28.7	1.49		4.9
29.7	1.63		3.7
30.8	1.78		4.404
31.8	1.94		3.8
32.8	2.13		3.77
33.8	2.34		5.203
34.9	2.56		3.395
35.9	2.8		2.78
36.9	3.07		8.33
38	3.37		6.06
39	3.71		9.09
40	4.08		5.32
40	3.9		12.2
39	3.24		5.3
38	2.78		3.53
36.9	2.42		3.81
35.9	2.12		2.45
34.9	1.86		5.83
33.8	1.64		3.91
32.8	1.46		3.91
31.8	1.28		2.76
30.8	1.14		4.08
29.7	1.01		4.8
28.7	0.91		4.5
27.7	0.8		3.52
26.7	0.72		1.01
25.6	0.63		3.6
24.6	0.57		5.9
23.6	0.49		4.6
22.6	0.43		4.7
21.5	0.37		9.84
20.5	0.31		7
19.5	0.27		6.43
18.5	0.23		7.95
17.4	0.19		4.73
16.4	0.15		5.3
15.4	0.11		6.06
14.4	0.08		7.76
13.3	0.04		5.49
12.3	0.01		4.17
11.3	-0.03		5.3
10.3	-0.06		3.77
9.23	-0.1		4.17
8.21	-0.13		6.81
7.18	-0.16		5.6
6.15	-0.19
5.13	-0.22
4.1	-0.25
3.08	-0.29
2.05	-0.32
1.03	-0.35
0	-0.39
0	-0.37
1.03	-0.3
2.05	-0.24
3.08	-0.19
4.1	-0.14
5.13	-0.09
6.15	-0.04
7.18	0
8.21	0.05
9.23	0.1
10.3	0.14
11.3	0.19
12.3	0.24
13.3	0.29
14.4	0.33
15.4	0.38
16.4	0.43
17.4	0.48
18.5	0.53
19.5	0.59
20.5	0.65
21.5	0.72
22.6	0.79
23.6	0.88
24.6	0.96
25.6	1.06
26.7	1.16
27.7	1.26
28.7	1.38
29.7	1.51
30.8	1.65
31.8	1.81
32.8	2
33.8	2.2
34.9	2.41
35.9	2.65
36.9	2.91
38	3.2
39	3.54
40	3.92
40	3.76
39	3.12
38	2.67
36.9	2.32
35.9	2.03
34.9	1.78
33.8	1.57
32.8	1.38
31.8	1.21
30.8	1.07
29.7	0.95
28.7	0.84
27.7	0.74
26.7	0.65
25.6	0.57
24.6	0.5
23.6	0.43
22.6	0.37
21.5	0.31
20.5	0.26
19.5	0.22
18.5	0.18
17.4	0.14
16.4	0.11
15.4	0.07
14.4	0.03
13.3	0
12.3	-0.04
11.3	-0.07
10.3	-0.1
9.23	-0.14
8.2	-0.17
7.18	-0.2
6.15	-0.23
5.13	-0.26
4.1	-0.29
3.08	-0.33
2.05	-0.36
1.03	-0.39
0	-0.42
0	-0.4
1.03	-0.34
2.05	-0.28
3.08	-0.23
4.1	-0.18
5.13	-0.13
6.15	-0.08
7.18	-0.03
8.21	0.01
9.23	0.06
10.3	0.1
11.3	0.15
12.3	0.19
13.3	0.24
14.4	0.29
15.4	0.34
16.4	0.39
17.4	0.43
18.5	0.49
19.5	0.54
20.5	0.6
21.5	0.66
22.6	0.74
23.6	0.82
24.6	0.9
25.6	1
26.7	1.1
27.7	1.2
28.7	1.32
29.7	1.44
30.8	1.58
31.8	1.74
32.8	1.92
33.8	2.12
34.9	2.33
35.9	2.56
36.9	2.82
38	3.11
39	3.44
40	3.83
40	3.68
39	3.06
38	2.62
36.9	2.27
35.9	1.98
34.9	1.74
33.8	1.53
32.8	1.34
31.8	1.17
30.8	1.03
29.7	0.91
28.7	0.8
27.7	0.71
26.7	0.62
25.6	0.54
24.6	0.46
23.6	0.4
22.6	0.34
21.5	0.28
20.5	0.23
19.5	0.19
18.5	0.15
17.4	0.11
16.4	0.08
15.4	0.04
14.4	0.01
13.3	-0.03
12.3	-0.06
11.3	-0.1
10.3	-0.13
9.23	-0.16
8.2	-0.19
7.18	-0.23
6.15	-0.26
5.13	-0.29
4.1	-0.32
3.08	-0.35
2.05	-0.39
1.03	-0.42
0	-0.45
0	-0.43
1.02	-0.37
2.03	-0.31
3.05	-0.25
4.07	-0.2
5.08	-0.16
6.1	-0.11
7.12	-0.06
8.14	-0.02
9.15	0.02
10.2	0.07
11.2	0.12
12.2	0.16
13.2	0.21
14.2	0.25
15.3	0.3
16.3	0.35
17.3	0.39
18.3	0.44
19.3	0.5
20.3	0.55
21.4	0.62
22.4	0.69
23.4	0.76
24.4	0.85
25.4	0.94
26.4	1.03
27.5	1.13
28.5	1.24
29.5	1.37
30.5	1.5
31.5	1.65
32.5	1.82
33.6	2.01
34.6	2.21
35.6	2.44
36.6	2.68
37.6	2.96
38.6	3.27
39.7	3.64
40.7	4.06
41.7	4.53
42.7	5.03
43.7	5.54
44.7	6.07
45.8	6.62
46.8	7.18
47.8	7.75
48.8	8.35
49.8	8.96
50.8	9.61
51.9	10.3
52.9	11
53.9	11.8
54.9	12.5
55.9	13.3
57	14
58	14.8
59	15.5
60	16.3
60	14.8
59	11.1
58	8.86
57	7.3
55.9	6.12
54.9	5.2
53.9	4.46
52.9	3.86
51.9	3.36
50.8	2.96
49.8	2.62
48.8	2.33
47.8	2.08
46.8	1.85
45.8	1.66
44.7	1.48
43.7	1.33
42.7	1.19
41.7	1.07
40.7	0.97
39.7	0.88
38.6	0.8
37.6	0.73
36.6	0.65
35.6	0.59
34.6	0.52
33.6	0.46
32.5	0.4
31.5	0.34
30.5	0.29
29.5	0.24
28.5	0.2
27.5	0.16
26.4	0.12
25.4	0.08
24.4	0.05
23.4	0.01
22.4	-0.02
21.4	-0.05
20.3	-0.07
19.3	-0.1
18.3	-0.12
17.3	-0.14
16.3	-0.16
15.3	-0.19
14.2	-0.21
13.2	-0.24
12.2	-0.26
11.2	-0.29
10.2	-0.31
9.15	-0.34
8.14	-0.37
7.12	-0.39
6.1	-0.42
5.08	-0.45
4.07	-0.48
3.05	-0.51
2.03	-0.54
1.02	-0.57
0	-0.6
0	-0.58
1.02	-0.51
2.03	-0.44
3.05	-0.39
4.07	-0.33
5.08	-0.29
6.1	-0.24
7.12	-0.2
8.14	-0.16
9.15	-0.11
10.2	-0.07
11.2	-0.03
12.2	0.01
13.2	0.05
14.2	0.08
15.3	0.12
16.3	0.16
17.3	0.2
18.3	0.24
19.3	0.28
20.3	0.32
21.4	0.37
22.4	0.42
23.4	0.47
24.4	0.53
25.4	0.59
26.4	0.66
27.5	0.72
28.5	0.8
29.5	0.87
30.5	0.96
31.5	1.05
32.5	1.14
33.6	1.25
34.6	1.36
35.6	1.47
36.6	1.59
37.6	1.71
38.6	1.84
39.7	1.99
40.7	2.14
41.7	2.32
42.7	2.52
43.7	2.75
44.7	3.02
45.8	3.3
46.8	3.62
47.8	3.97
48.8	4.35
49.8	4.79
50.8	5.29
51.9	5.86
52.9	6.52
53.9	7.29
54.9	8.17
55.9	9.17
57	10.3
58	11.6
59	12.9
60	14.4
60	13.3
59	10.2
58	8.22
57	6.8
55.9	5.72
54.9	4.86
53.9	4.17
52.9	3.6
51.9	3.13
50.8	2.74
49.8	2.41
48.8	2.14
47.8	1.9
46.8	1.69
45.8	1.5
44.7	1.33
43.7	1.18
42.7	1.05
41.7	0.94
40.7	0.85
39.7	0.76
38.6	0.69
37.6	0.61
36.6	0.55
35.6	0.48
34.6	0.42
33.6	0.36
32.5	0.31
31.5	0.25
30.5	0.21
29.5	0.16
28.5	0.12
27.5	0.09
26.4	0.05
25.4	0.02
24.4	-0.02
23.4	-0.05
22.4	-0.08
21.4	-0.1
20.3	-0.13
19.3	-0.15
18.3	-0.17
17.3	-0.2
16.3	-0.22
15.3	-0.24
14.2	-0.26
13.2	-0.28
12.2	-0.31
11.2	-0.34
10.2	-0.36
9.15	-0.39
8.14	-0.42
7.12	-0.44
6.1	-0.47
5.08	-0.5
4.07	-0.53
3.05	-0.56
2.03	-0.6
1.02	-0.63
0	-0.66
0	-0.64
1.02	-0.56
2.03	-0.5
3.05	-0.44
4.07	-0.39
5.08	-0.34
6.1	-0.29
7.12	-0.25
8.14	-0.21
9.15	-0.17
10.2	-0.13
11.2	-0.09
12.2	-0.05
13.2	-0.01
14.2	0.03
15.3	0.06
16.3	0.1
17.3	0.13
18.3	0.17
19.3	0.21
20.3	0.25
21.4	0.29
22.4	0.34
23.4	0.39
24.4	0.44
25.4	0.5
26.4	0.56
27.5	0.62
28.5	0.69
29.5	0.76
30.5	0.83
31.5	0.91
32.5	1.01
33.6	1.1
34.6	1.2
35.6	1.3
36.6	1.41
37.6	1.52
38.6	1.64
39.7	1.77
40.7	1.92
41.7	2.08
42.7	2.26
43.7	2.47
44.7	2.71
45.8	2.97
46.8	3.26
47.8	3.58
48.8	3.93
49.8	4.32
50.8	4.77
51.9	5.29
52.9	5.89
53.9	6.59
54.9	7.38
55.9	8.29
57	9.34
58	10.5
59	11.9
60	13.5
60	12.7
59	9.76
58	7.9
57	6.55
55.9	5.5
54.9	4.68
53.9	4.01
52.9	3.45
51.9	3
50.8	2.62
49.8	2.31
48.8	2.04
47.8	1.8
46.8	1.6
45.8	1.41
44.7	1.25
43.7	1.11
42.7	0.98
41.7	0.87
40.7	0.78
39.7	0.7
38.6	0.62
37.6	0.55
36.6	0.49
35.6	0.43
34.6	0.37
33.6	0.31
32.5	0.26
31.5	0.21
30.5	0.16
29.5	0.12
28.5	0.08
27.5	0.04
26.4	0.01
25.4	-0.02
24.4	-0.05
23.4	-0.08
22.4	-0.11
21.4	-0.14
20.3	-0.16
19.3	-0.18
18.3	-0.21
17.3	-0.23
16.3	-0.25
15.3	-0.27
14.2	-0.29
13.2	-0.32
12.2	-0.34
11.2	-0.37
10.2	-0.4
9.15	-0.42
8.14	-0.45
7.12	-0.48
6.1	-0.51
5.08	-0.53
4.07	-0.57
3.05	-0.6
2.03	-0.63
1.02	-0.67
0	-0.7
0	-0.68
1.02	-0.6
2.03	-0.54
3.05	-0.48
4.07	-0.42
5.08	-0.37
6.1	-0.33
7.12	-0.28
8.14	-0.24
9.15	-0.2
10.2	-0.16
11.2	-0.12
12.2	-0.08
13.2	-0.04
14.2	-0.01
15.3	0.03
16.3	0.06
17.3	0.1
18.3	0.13
19.3	0.17
20.3	0.21
21.4	0.25
22.4	0.29
23.4	0.34
24.4	0.39
25.4	0.45
26.4	0.5
27.5	0.56
28.5	0.62
29.5	0.69
30.5	0.76
31.5	0.84
32.5	0.93
33.6	1.02
34.6	1.11
35.6	1.21
36.6	1.31
37.6	1.42
38.6	1.53
39.7	1.66
40.7	1.79
41.7	1.95
42.7	2.12
43.7	2.32
44.7	2.55
45.8	2.8
46.8	3.07
47.8	3.37
48.8	3.71
49.8	4.09
50.8	4.52
51.9	5.01
52.9	5.58
53.9	6.25
54.9	7
55.9	7.87
57	8.88
58	10.1
59	11.4
60	13
60	12.3
59	9.49
58	7.7
57	6.39
55.9	5.38
54.9	4.57
53.9	3.91
52.9	3.37
51.9	2.92
50.8	2.55
49.8	2.24
48.8	1.97
47.8	1.74
46.8	1.54
45.8	1.36
44.7	1.2
43.7	1.06
42.7	0.93
41.7	0.83
40.7	0.74
39.7	0.65
38.6	0.58
37.6	0.51
36.6	0.45
35.6	0.39
34.6	0.33
33.6	0.28
32.5	0.23
31.5	0.18
30.5	0.13
29.5	0.09
28.5	0.05
27.5	0.02
26.4	-0.02
25.4	-0.05
24.4	-0.08
23.4	-0.11
22.4	-0.14
21.4	-0.16
20.3	-0.19
19.3	-0.21
18.3	-0.23
17.3	-0.25
16.3	-0.27
15.3	-0.29
14.2	-0.32
13.2	-0.34
12.2	-0.37
11.2	-0.39
10.2	-0.42
9.15	-0.45
8.14	-0.47
7.12	-0.5
6.1	-0.53
5.08	-0.56
4.07	-0.59
3.05	-0.63
2.03	-0.66
1.02	-0.7
0	-0.73
0	-0.71
1.01	-0.63
2.03	-0.57
3.04	-0.51
4.05	-0.45
5.06	-0.4
6.08	-0.35
7.09	-0.31
8.1	-0.27
9.11	-0.23
10.1	-0.19
11.1	-0.15
12.2	-0.11
13.2	-0.07
14.2	-0.04
15.2	0
16.2	0.03
17.2	0.06
18.2	0.1
19.2	0.13
20.3	0.17
21.3	0.21
22.3	0.25
23.3	0.3
24.3	0.35
25.3	0.4
26.3	0.46
27.3	0.51
28.4	0.57
29.4	0.63
30.4	0.7
31.4	0.78
32.4	0.86
33.4	0.95
34.4	1.03
35.4	1.13
36.5	1.22
37.5	1.33
38.5	1.44
39.5	1.55
40.5	1.68
41.5	1.83
42.5	1.99
43.5	2.18
44.6	2.39
45.6	2.63
46.6	2.89
47.6	3.17
48.6	3.49
49.6	3.85
50.6	4.25
51.6	4.71
52.7	5.25
53.7	5.88
54.7	6.59
55.7	7.4
56.7	8.34
57.7	9.44
58.7	10.7
59.8	12.3
60.8	14
61.8	15.8
62.8	17.5
63.8	19.1
64.8	20.7
65.8	22.3
66.8	23.7
67.9	25.1
68.9	26.5
69.9	27.8
70.9	29.1
71.9	30.4
72.9	31.7
73.9	33.1
74.9	34.4
76	35.6
77	36.8
78	37.9
79	39
80	40
80	35.5
79	24.9
78	18.8
77	14.7
76	11.8
74.9	9.66
73.9	8.04
72.9	6.8
71.9	5.82
70.9	5.05
69.9	4.41
68.9	3.88
67.9	3.43
66.8	3.03
65.8	2.69
64.8	2.4
63.8	2.15
62.8	1.94
61.8	1.76
60.8	1.6
59.7	1.46
58.7	1.33
57.7	1.21
56.7	1.09
55.7	0.99
54.7	0.89
53.7	0.79
52.7	0.7
51.6	0.62
50.6	0.55
49.6	0.48
48.6	0.42
47.6	0.37
46.6	0.32
45.6	0.27
44.6	0.22
43.5	0.18
42.5	0.14
41.5	0.11
40.5	0.08
39.5	0.05
38.5	0.03
37.5	0
36.5	-0.02
35.4	-0.04
34.4	-0.07
33.4	-0.09
32.4	-0.12
31.4	-0.14
30.4	-0.16
29.4	-0.19
28.4	-0.21
27.3	-0.23
26.3	-0.25
25.3	-0.27
24.3	-0.29
23.3	-0.3
22.3	-0.32
21.3	-0.34
20.3	-0.36
19.2	-0.38
18.2	-0.39
17.2	-0.41
16.2	-0.43
15.2	-0.45
14.2	-0.47
13.2	-0.49
12.2	-0.52
11.1	-0.54
10.1	-0.57
9.11	-0.59
8.1	-0.62
7.09	-0.65
6.08	-0.68
5.06	-0.71
4.05	-0.74
3.04	-0.78
2.03	-0.81
1.01	-0.85
0	-0.89
0	-0.85
1.01	-0.76
2.03	-0.69
3.04	-0.62
4.05	-0.56
5.06	-0.51
6.08	-0.46
7.09	-0.41
8.1	-0.37
9.11	-0.33
10.1	-0.29
11.1	-0.25
12.2	-0.21
13.2	-0.18
14.2	-0.15
15.2	-0.11
16.2	-0.09
17.2	-0.06
18.2	-0.03
19.2	0
20.3	0.03
21.3	0.06
22.3	0.1
23.3	0.13
24.3	0.17
25.3	0.2
26.3	0.24
27.3	0.28
28.4	0.32
29.4	0.36
30.4	0.41
31.4	0.45
32.4	0.5
33.4	0.55
34.4	0.61
35.4	0.66
36.5	0.72
37.5	0.78
38.5	0.84
39.5	0.9
40.5	0.97
41.5	1.05
42.5	1.13
43.5	1.23
44.6	1.33
45.6	1.45
46.6	1.57
47.6	1.7
48.6	1.83
49.6	1.98
50.6	2.14
51.6	2.32
52.7	2.51
53.7	2.72
54.7	2.95
55.7	3.19
56.7	3.44
57.7	3.7
58.7	3.98
59.7	4.28
60.8	4.61
61.8	4.99
62.8	5.42
63.8	5.92
64.8	6.49
65.8	7.15
66.8	7.88
67.9	8.69
68.9	9.6
69.9	10.6
70.9	11.8
71.9	13.2
72.9	14.8
73.9	16.7
74.9	19
76	21.6
77	24.5
78	27.7
79	31.1
80	34.2
80	31.1
79	22.4
78	17.2
77	13.6
76	11
74.9	9.06
73.9	7.56
72.9	6.41
71.9	5.49
70.9	4.75
69.9	4.15
68.9	3.64
67.9	3.21
66.8	2.83
65.8	2.51
64.8	2.22
63.8	1.98
62.8	1.78
61.8	1.6
60.8	1.45
59.7	1.32
58.7	1.19
57.7	1.08
56.7	0.97
55.7	0.87
54.7	0.78
53.7	0.69
52.7	0.6
51.6	0.53
50.6	0.46
49.6	0.4
48.6	0.34
47.6	0.29
46.6	0.24
45.6	0.2
44.6	0.16
43.5	0.12
42.5	0.08
41.5	0.05
40.5	0.02
39.5	0
38.5	-0.02
37.5	-0.05
36.5	-0.07
35.4	-0.09
34.4	-0.12
33.4	-0.14
32.4	-0.16
31.4	-0.18
30.4	-0.21
29.4	-0.23
28.4	-0.25
27.3	-0.27
26.3	-0.29
25.3	-0.31
24.3	-0.33
23.3	-0.34
22.3	-0.36
21.3	-0.38
20.3	-0.4
19.2	-0.42
18.2	-0.44
17.2	-0.46
16.2	-0.47
15.2	-0.49
14.2	-0.51
13.2	-0.54
12.2	-0.56
11.1	-0.59
10.1	-0.62
9.11	-0.64
8.1	-0.67
7.09	-0.7
6.08	-0.74
5.06	-0.77
4.05	-0.8
3.04	-0.84
2.02	-0.88
1.01	-0.92
0	-0.96
0	-0.93
1.01	-0.83
2.03	-0.76
3.04	-0.68
4.05	-0.62
5.06	-0.56
6.08	-0.51
7.09	-0.46
8.1	-0.42
9.11	-0.38
10.1	-0.33
11.1	-0.3
12.2	-0.26
13.2	-0.22
14.2	-0.19
15.2	-0.16
16.2	-0.13
17.2	-0.1
18.2	-0.08
19.2	-0.05
20.3	-0.02
21.3	0.01
22.3	0.04
23.3	0.07
24.3	0.11
25.3	0.14
26.3	0.18
27.3	0.21
28.4	0.25
29.4	0.29
30.4	0.34
31.4	0.38
32.4	0.42
33.4	0.46
34.4	0.51
35.4	0.56
36.5	0.61
37.5	0.66
38.5	0.71
39.5	0.77
40.5	0.84
41.5	0.9
42.5	0.98
43.5	1.06
44.6	1.15
45.6	1.25
46.6	1.36
47.6	1.47
48.6	1.59
49.6	1.72
50.6	1.86
51.6	2.01
52.7	2.18
53.7	2.37
54.7	2.56
55.7	2.77
56.7	2.98
57.7	3.21
58.7	3.45
59.8	3.71
60.8	4
61.8	4.32
62.8	4.69
63.8	5.12
64.8	5.62
65.8	6.18
66.8	6.8
67.9	7.5
68.9	8.28
69.9	9.16
70.9	10.2
71.9	11.3
72.9	12.7
73.9	14.4
74.9	16.3
76	18.6
77	21.2
78	24.3
79	27.8
80	31.5
80	29
79	21.1
78	16.3
77	13
76	10.5
74.9	8.7
73.9	7.27
72.9	6.16
71.9	5.28
70.9	4.57
69.9	3.99
68.9	3.49
67.9	3.07
66.8	2.71
65.8	2.39
64.8	2.12
63.8	1.89
62.8	1.68
61.8	1.51
60.8	1.37
59.7	1.24
58.7	1.12
57.7	1.01
56.7	0.9
55.7	0.81
54.7	0.72
53.7	0.63
52.7	0.55
51.6	0.48
50.6	0.41
49.6	0.35
48.6	0.3
47.6	0.25
46.6	0.2
45.6	0.16
44.6	0.12
43.5	0.08
42.5	0.05
41.5	0.02
40.5	-0.01
39.5	-0.03
38.5	-0.05
37.5	-0.08
36.5	-0.1
35.4	-0.12
34.4	-0.14
33.4	-0.17
32.4	-0.19
31.4	-0.21
30.4	-0.23
29.4	-0.25
28.4	-0.27
27.3	-0.29
26.3	-0.31
25.3	-0.33
24.3	-0.35
23.3	-0.37
22.3	-0.39
21.3	-0.41
20.3	-0.43
19.2	-0.45
18.2	-0.46
17.2	-0.48
16.2	-0.5
15.2	-0.52
14.2	-0.54
13.2	-0.57
12.2	-0.59
11.1	-0.62
10.1	-0.65
9.11	-0.68
8.1	-0.71
7.09	-0.74
6.08	-0.77
5.06	-0.81
4.05	-0.84
3.04	-0.88
2.03	-0.92
1.01	-0.97
0	-1.01
0	-0.98
1.01	-0.88
2.03	-0.8
3.04	-0.72
4.05	-0.66
5.06	-0.6
6.08	-0.55
7.09	-0.5
8.1	-0.45
9.11	-0.41
10.1	-0.37
11.1	-0.33
12.2	-0.29
13.2	-0.25
14.2	-0.22
15.2	-0.19
16.2	-0.16
17.2	-0.13
18.2	-0.1
19.2	-0.08
20.3	-0.05
21.3	-0.02
22.3	0.01
23.3	0.04
24.3	0.08
25.3	0.11
26.3	0.14
27.3	0.18
28.4	0.21
29.4	0.25
30.4	0.29
31.4	0.32
32.4	0.37
33.4	0.41
34.4	0.46
35.4	0.5
36.5	0.55
37.5	0.6
38.5	0.65
39.5	0.7
40.5	0.75
41.5	0.82
42.5	0.89
43.5	0.97
44.6	1.05
45.6	1.14
46.6	1.24
47.6	1.35
48.6	1.46
49.6	1.58
50.6	1.71
51.6	1.85
52.7	2
53.7	2.17
54.7	2.36
55.7	2.55
56.7	2.75
57.7	2.96
58.7	3.19
59.8	3.43
60.8	3.69
61.8	3.99
62.8	4.34
63.8	4.74
64.8	5.19
65.8	5.72
66.8	6.3
67.9	6.94
68.9	7.66
69.9	8.48
70.9	9.42
71.9	10.5
72.9	11.8
73.9	13.3
74.9	15.1
76	17.3
77	19.8
78	22.7
79	26.1
80	30
80	27.8
79	20.4
78	15.8
77	12.6
76	10.3
74.9	8.48
73.9	7.1
72.9	6.01
71.9	5.15
70.9	4.46
69.9	3.88
68.9	3.4
67.9	2.99
66.8	2.63
65.8	2.32
64.8	2.05
63.8	1.82
62.8	1.62
61.8	1.46
60.8	1.31
59.7	1.19
58.7	1.07
57.7	0.96
56.7	0.86
55.7	0.76
54.7	0.67
53.7	0.59
52.7	0.51
51.6	0.44
50.6	0.38
49.6	0.32
48.6	0.27
47.6	0.22
46.6	0.18
45.6	0.14
44.6	0.09
43.5	0.06
42.5	0.03
41.5	0
40.5	-0.03
39.5	-0.05
38.5	-0.07
37.5	-0.09
36.5	-0.12
35.4	-0.14
34.4	-0.16
33.4	-0.18
32.4	-0.21
31.4	-0.23
30.4	-0.25
29.4	-0.27
28.4	-0.29
27.3	-0.31
26.3	-0.33
25.3	-0.35
24.3	-0.37
23.3	-0.39
22.3	-0.41
21.3	-0.43
20.3	-0.44
19.2	-0.46
18.2	-0.48
17.2	-0.5
16.2	-0.52
15.2	-0.54
14.2	-0.56
13.2	-0.59
12.2	-0.61
11.1	-0.64
10.1	-0.67
9.11	-0.7
8.1	-0.73
7.09	-0.77
6.08	-0.8
5.06	-0.84
4.05	-0.87
3.04	-0.92
2.03	-0.96
1.01	-1
0	-1.05
0	-1.02
1.01	-0.92
2.02	-0.83
3.03	-0.76
4.04	-0.69
5.05	-0.63
6.06	-0.57
7.07	-0.52
8.08	-0.48
9.09	-0.43
10.1	-0.39
11.1	-0.35
12.1	-0.31
13.1	-0.28
14.1	-0.24
15.2	-0.21
16.2	-0.18
17.2	-0.16
18.2	-0.13
19.2	-0.1
20.2	-0.07
21.2	-0.04
22.2	-0.01
23.2	0.02
24.2	0.05
25.3	0.08
26.3	0.12
27.3	0.15
28.3	0.18
29.3	0.22
30.3	0.25
31.3	0.29
32.3	0.33
33.3	0.37
34.3	0.41
35.4	0.46
36.4	0.5
37.4	0.55
38.4	0.59
39.4	0.64
40.4	0.7
41.4	0.76
42.4	0.82
43.4	0.89
44.4	0.97
45.5	1.06
46.5	1.15
47.5	1.25
48.5	1.35
49.5	1.46
50.5	1.58
51.5	1.72
52.5	1.86
53.5	2.02
54.5	2.19
55.6	2.37
56.6	2.56
57.6	2.76
58.6	2.97
59.6	3.2
60.6	3.45
61.6	3.73
62.6	4.05
63.6	4.41
64.6	4.84
65.7	5.32
66.7	5.86
67.7	6.47
68.7	7.14
69.7	7.9
70.7	8.77
71.7	9.78
72.7	11
73.7	12.4
74.8	14
75.8	16
76.8	18.3
77.8	21.1
78.8	24.3
79.8	28.1
80.8	32.2
81.8	36.1
82.8	39.7
83.8	42.8
84.9	45.6
85.9	48.2
86.9	50.5
87.9	52.5
88.9	54.3
89.9	56
90.9	57.5
91.9	58.9
92.9	60.3
93.9	61.6
95	62.9
96	64
97	65
98	65.9
99	66.6
100	67.3
100	58.8
99	39.7
98	28.8
97	21.8
96	17
95	13.6
93.9	11.1
92.9	9.26
91.9	7.85
90.9	6.74
89.9	5.84
88.9	5.09
87.9	4.46
86.9	3.92
85.9	3.47
84.9	3.09
83.8	2.77
82.8	2.5
81.8	2.27
80.8	2.07
79.8	1.89
78.8	1.72
77.8	1.56
76.8	1.41
75.8	1.27
74.8	1.14
73.7	1.02
72.7	0.91
71.7	0.82
70.7	0.73
69.7	0.65
68.7	0.58
67.7	0.52
66.7	0.45
65.7	0.39
64.6	0.34
63.6	0.29
62.6	0.25
61.6	0.21
60.6	0.18
59.6	0.15
58.6	0.12
57.6	0.09
56.6	0.06
55.6	0.03
54.5	0
53.5	-0.03
52.5	-0.05
51.5	-0.08
50.5	-0.1
49.5	-0.12
48.5	-0.14
47.5	-0.16
46.5	-0.18
45.5	-0.2
44.4	-0.22
43.4	-0.24
42.4	-0.25
41.4	-0.27
40.4	-0.28
39.4	-0.3
38.4	-0.31
37.4	-0.32
36.4	-0.34
35.4	-0.35
34.3	-0.37
33.3	-0.39
32.3	-0.4
31.3	-0.42
30.3	-0.44
29.3	-0.45
28.3	-0.47
27.3	-0.49
26.3	-0.51
25.3	-0.52
24.2	-0.54
23.2	-0.56
22.2	-0.58
21.2	-0.6
20.2	-0.62
19.2	-0.64
18.2	-0.66
17.2	-0.68
16.2	-0.69
15.2	-0.72
14.1	-0.74
13.1	-0.77
12.1	-0.79
11.1	-0.82
10.1	-0.85
9.09	-0.88
8.08	-0.91
7.07	-0.94
6.06	-0.98
5.05	-1.01
4.04	-1.05
3.03	-1.09
2.02	-1.13
1.01	-1.17
0	-1.22
0	-1.17
1.01	-1.05
2.02	-0.95
3.03	-0.87
4.04	-0.79
5.05	-0.73
6.06	-0.67
7.07	-0.61
8.08	-0.56
9.09	-0.51
10.1	-0.47
11.1	-0.43
12.1	-0.39
13.1	-0.35
14.1	-0.32
15.2	-0.28
16.2	-0.26
17.2	-0.23
18.2	-0.2
19.2	-0.17
20.2	-0.15
21.2	-0.12
22.2	-0.09
23.2	-0.07
24.2	-0.04
25.3	-0.01
26.3	0.02
27.3	0.04
28.3	0.07
29.3	0.1
30.3	0.12
31.3	0.15
32.3	0.18
33.3	0.21
34.3	0.24
35.4	0.27
36.4	0.3
37.4	0.33
38.4	0.36
39.4	0.39
40.4	0.42
41.4	0.46
42.4	0.5
43.4	0.54
44.4	0.59
45.5	0.64
46.5	0.69
47.5	0.74
48.5	0.8
49.5	0.86
50.5	0.92
51.5	0.99
52.5	1.07
53.5	1.14
54.5	1.23
55.6	1.31
56.6	1.4
57.6	1.49
58.6	1.58
59.6	1.68
60.6	1.78
61.6	1.9
62.6	2.02
63.6	2.17
64.7	2.33
65.7	2.51
66.7	2.7
67.7	2.9
68.7	3.11
69.7	3.34
70.7	3.59
71.7	3.86
72.7	4.16
73.7	4.5
74.8	4.86
75.8	5.24
76.8	5.65
77.8	6.09
78.8	6.55
79.8	7.03
80.8	7.57
81.8	8.17
82.8	8.85
83.8	9.64
84.9	10.6
85.9	11.6
86.9	12.9
87.9	14.2
88.9	15.8
89.9	17.5
90.9	19.5
91.9	21.9
92.9	24.6
93.9	27.9
95	31.7
96	36.2
97	41.1
98	46.4
99	51.6
100	56.1
100	50.2
99	34.9
98	25.8
97	19.8
96	15.7
95	12.6
93.9	10.4
92.9	8.72
91.9	7.41
90.9	6.37
89.9	5.53
88.9	4.82
87.9	4.22
86.9	3.71
85.9	3.27
84.9	2.9
83.8	2.6
82.8	2.34
81.8	2.12
80.8	1.92
79.8	1.75
78.8	1.59
77.8	1.43
76.8	1.29
75.8	1.16
74.8	1.03
73.7	0.92
72.7	0.82
71.7	0.73
70.7	0.65
69.7	0.57
68.7	0.5
67.7	0.44
66.7	0.38
65.7	0.33
64.6	0.28
63.6	0.23
62.6	0.19
61.6	0.16
60.6	0.13
59.6	0.1
58.6	0.07
57.6	0.04
56.6	0.01
55.6	-0.02
54.5	-0.04
53.5	-0.07
52.5	-0.1
51.5	-0.12
50.5	-0.14
49.5	-0.16
48.5	-0.18
47.5	-0.2
46.5	-0.22
45.5	-0.24
44.4	-0.26
43.4	-0.28
42.4	-0.29
41.4	-0.31
40.4	-0.32
39.4	-0.34
38.4	-0.35
37.4	-0.36
36.4	-0.38
35.4	-0.39
34.3	-0.41
33.3	-0.43
32.3	-0.44
31.3	-0.46
30.3	-0.48
29.3	-0.49
28.3	-0.51
27.3	-0.53
26.3	-0.54
25.3	-0.56
24.2	-0.58
23.2	-0.6
22.2	-0.62
21.2	-0.64
20.2	-0.65
19.2	-0.67
18.2	-0.69
17.2	-0.71
16.2	-0.73
15.2	-0.75
14.1	-0.78
13.1	-0.8
12.1	-0.83
11.1	-0.86
10.1	-0.89
9.09	-0.92
8.08	-0.95
7.07	-0.99
6.06	-1.02
5.05	-1.06
4.04	-1.11
3.03	-1.15
2.02	-1.2
1.01	-1.24
0	-1.28
0	-1.24
1.01	-1.12
2.02	-1.01
3.03	-0.92
4.04	-0.84
5.05	-0.78
6.06	-0.71
7.07	-0.66
8.08	-0.6
9.09	-0.55
10.1	-0.51
11.1	-0.46
12.1	-0.42
13.1	-0.39
14.1	-0.35
15.2	-0.32
16.2	-0.29
17.2	-0.26
18.2	-0.23
19.2	-0.21
20.2	-0.18
21.2	-0.15
22.2	-0.13
23.2	-0.1
24.2	-0.07
25.3	-0.04
26.3	-0.02
27.3	0.01
28.3	0.03
29.3	0.06
30.3	0.09
31.3	0.11
32.3	0.14
33.3	0.17
34.3	0.2
35.4	0.22
36.4	0.25
37.4	0.28
38.4	0.3
39.4	0.33
40.4	0.36
41.4	0.39
42.4	0.43
43.4	0.47
44.4	0.51
45.5	0.55
46.5	0.6
47.5	0.65
48.5	0.7
49.5	0.75
50.5	0.8
51.5	0.86
52.5	0.93
53.5	0.99
54.5	1.06
55.6	1.14
56.6	1.21
57.6	1.29
58.6	1.36
59.6	1.45
60.6	1.53
61.6	1.63
62.6	1.74
63.6	1.86
64.7	1.99
65.7	2.14
66.7	2.3
67.7	2.46
68.7	2.64
69.7	2.83
70.7	3.04
71.7	3.26
72.7	3.51
73.7	3.79
74.8	4.08
75.8	4.4
76.8	4.73
77.8	5.09
78.8	5.46
79.8	5.86
80.8	6.3
81.8	6.78
82.8	7.34
83.8	7.98
84.9	8.72
85.9	9.59
86.9	10.6
87.9	11.7
88.9	12.9
89.9	14.3
90.9	15.9
91.9	17.8
92.9	20
93.9	22.7
95	25.8
96	29.6
97	34
98	39.2
99	44.8
100	50.5
100	45.9
99	32.3
98	24.2
97	18.7
96	14.8
95	12
93.9	9.94
92.9	8.35
91.9	7.1
90.9	6.11
89.9	5.31
88.9	4.63
87.9	4.05
86.9	3.56
85.9	3.14
84.9	2.78
83.8	2.48
82.8	2.24
81.8	2.02
80.8	1.83
79.8	1.66
78.8	1.51
77.8	1.36
76.8	1.22
75.8	1.09
74.8	0.97
73.7	0.87
72.7	0.77
71.7	0.68
70.7	0.6
69.7	0.53
68.7	0.46
67.7	0.4
66.7	0.34
65.7	0.29
64.6	0.24
63.6	0.2
62.6	0.16
61.6	0.13
60.6	0.09
59.6	0.07
58.6	0.04
57.6	0.01
56.6	-0.01
55.6	-0.04
54.5	-0.07
53.5	-0.09
52.5	-0.12
51.5	-0.14
50.5	-0.16
49.5	-0.18
48.5	-0.2
47.5	-0.22
46.5	-0.24
45.5	-0.26
44.4	-0.28
43.4	-0.29
42.4	-0.31
[truncated: 1,502 more rows]

## Sheet: Figure S1
Figure S1E				Figure S1H
Time [min]	Average displacement [µm]			Displacement [µm]
	Front	Side		Basal	Luminal
0	2.08236	0.715316		12.3876	4.33272
15	4.29252	0.348268		9.88571	3.32141
30	2.82182	0.260186		9.56261	4.56863
45	2.03093	0.667987		1.1064	3.4091
60	0.668144	0.211397		2.72084	3.35599
75	0.649114	0.226737		1.6996	3.57422
90	2.46891	0.192243		4.98732	3.55613
105	1.28225	0.130127		11.6996	3.92961
120	1.04528	0.167234		11.1091	4.03838
135	1.56373	0.125481		13.1382	3.26751
150	0.937119	0.163845		0.805187	3.04449
165	0.758487	0.169303		3.5212	4.53316
180	1.80044	0.13285		10.7392	3.97869
195	0.737004	0.10668		12.1971	3.93826
210	0.871704	0.109606		0.680695	3.63175
225	0.904852	0.0582145		7.5993	4.4783
240	0.854335	0.0984785		13.0935	4.31637
255	1.34446	0.156827		8.54609	3.40841
				15.3268	3.84169
				14.1961	3.4235
				10.4015	4.3764
				3.59307	3.51671
				9.1383	3.17122
				12.2363	4.25613
				0.441231	2.64489
				4.20798	3.77982
				14.1443	3.39213
				1.0527	2.90648
				5.46795	3.0173
				18.1487	2.48886
				16.7991	3.46905
				9.14437	2.97971
				16.2322	2.11159
				17.0968	2.88402
				18.4604	3.41343
				12.1012	0.866215
				2.1974	3.0914
				3.73277	2.93685
				5.28487	2.96561
				7.98893	2.99901
				15.3832	4.6301
				2.94209	4.47058
				3.52039	8.55331
				2.91776	3.81339
				4.27056	5.33866
				4.11847	5.45393
				15.9151	5.29627
				16.7513	3.98461
				14.3733	4.1736
				4.52449	4.07612
				22.9698	3.2345
				15.6512	5.88824
				5.72949	7.44292
				4.02117	4.39095
				8.33554	4.25805
				5.54567	3.94738
				19.7394	5.37584
				15.6867	6.0917
				4.41878	3.30011
				16.2269	7.93271
				15.5291	4.79596
				19.7178	3.48004
				5.59677	4.46285
				7.53104	1.84989
				17.2058	5.15111
				17.4317	4.54428
				17.0491	5.12363
				14.3101	3.38958
				18.7037	4.96696
				8.85911	3.83595
				28.7661	2.15241
				22.6865	6.7755
				17.6033	4.58132
				19.4316	4.97513
				26.9977	3.51353
				26.2452	4.57072
				18.3047	3.42797
				13.0975	2.89529
				25.4616	2.66707
				18.9831	2.54567
				19.2051	3.42847
				17.4633	2.35677
				12.0711	3.37292
				15.9703	3.91083
				24.7621	2.55593
				12.5453	4.14641
				20.0631	1.76138
				16.6093	2.35956
				15.4016	2.86566
				19.6305	3.07193
				23.606	2.33511
				15.4765	4.21887
				24.1139	3.18649
				19.3512	3.0621
				12.6036	3.41063
				17.0928
				16.4553
				18.347
				16.6937
				21.7708
				17.6573
				16.9267
				24.1306
				15.9548
				22.8833
				22.5766
				13.7817
				21.1703
				20.141
				19.3295
				19.2467
				18.7484
				18.3025
				19.3625
				16.8718
				17.6982
				16.9994
				17.9635
				17.8769

## Sheet: Figure S2
Figure S2A			Figure S2B			Figure S2C			Figure S2D
Leader cell dynamic			Follwer cell dynamics			Branch length [µm]			Branch width [µm]
Stop	0.7		Outward	0.78		General distribution	Tip exchange		General distribution	Tip exchange
Inward	0.26		Uncoordinated	0.18		323.89	188		26.5	25.08
Outward	0.04		Inward	0.04		129.83	119.32		24.43	14.44
						171.091	64.12		32.53	12.16
						325.071	70.68		16.49	22.8
						134.17	76		29.02	15.13
						177.42	94.3		22.06	27.36
						171.24	182.4		18.94	37.24
						268.2	105.64		28.91	16
						85.748	110.2		28.88	16
						152.79	101.08		53.31	10.26
						64.46	142.88		34.16	31.92
						170	126.16		43.97	21.4472
						296.64	91.2		29.14	31.16
						100.92	234		33.46	36
						201.19	206		25.08	38
						234.97	249.39		39.42	35.19
						77.84	214		15.34	14
						136.1	106		13.4	12.64
						108.73	227		34.96	30.5
						151.1	77.42		48.79	30
						255.76	161.95		36.99	21.33
						305.64	31.84		22.77	21.4
						191.2	259.16		25.07	31.4
						178.36	129.96		30.06	13.68
						166.92	113.24		55.13	15.2
						123.32	189.92		34.53	39.49
						99.08	132.6		37.86	15.4
						150.06			13.64
						174.81			32.71
						117.4			48.15
						237.84			36.87
						62.16			32.53
						115.11			30.9
						222.24			34.28
						114.24			42.1
						112.77			35.47
						145.11			25.8
						122.38			39.39
						212.37			30.34
						322.41			33.37
						123.33			45.48
						490.34			40.26
						207.08			29.88
						187.11			29.26
						289.82			41.38

## Sheet: Figure S3
Figure S3F					Figure S3G
Branch length [µm]					Branch width [µm]
Elongation		Alveologenesis			Elongation		Alveologenesis
HECD1	Control	HECD1	Control		HECD1	Control	HECD1	Control
267.904	320	1326	907		20.0387	18.5	15.1112	123
211.328	311	638.56	988		19.552	28.57	19.8016	88
264.16	378	1295.84	746		19.968	39.42	30.4824	66.5
287.872	361	874.078	456		20.0013	20.16	17.3888	24.17
736.32	226	1124.24	602		15.808	34.93	21.0912	32.78
508.352	404	1369.79	600		14.144	45.27	14.8408	113.85
662.272	239	1879.28	494		9.152	15.62	16.0056	90.1
476.32	229	817.44	575		17.056	18.28	12.5008	47.77
534.56	211	1993.68	1078		17.472	39.49	23.4624	69.49
413.504	350	811.366	1039		22.048	50.47	16.64	83.52
351.104	388	1545.44	858		10.4	52.6	27.352	87.41
197.184	358	1098.67	1472		12.896	21.5	27.9448	54.78
226.487	448	1439.97	1472		17.056	15.44	26.676	124.39
649.376	413	1869.71	1203		10.816	21.96	28.6624	73.36
415.168	328	1625.14	1018		20.8	12.81	23.4624	82.43
308.672	298	1115.7	1006		15.392	27.53	33.5712	89.12
244.608	500	1510.92	922		12.9168	23.72	16.1824	94.88
562.848	510	1644.07	935		17.888	31.49	30.3888	63.69
419.328	488	1213.68	1227		15.808	50.51	19.344	39.11
284.96	289	2041.52	1458		11.648	31.64	17.1704	40.42
170.543	430	1400.88	1596		19.136	24.06	25.428	58.7
371.742	280	1093.04	1137		16.5152	30	8.112	91.25
549.989	409	1240.72	793		25.792	25.45	28.964	62.7
778.336	807		651		19.968	15.61	30.7736	39.3
634.4	597		731		16.3904	27.89	24.2216	102.42
774.592	391		784		18.304	28.83	15.1424	70.34
598.208	349		584		16.848	33.58	12.48	79.4
601.12	257		779		15.001	34.59	23.0776	86.9
268.932	432		566		21.5821	21.36	24.3464	76.08
279.552	421		726		24.8227	24.42	32.656	34.15
274.56	401		813		22.4016	30.61	47.32	45.04
271.648	433		630		14.5558	29.07	31.1376	53.46
200.25	471		725		18.4746	12.55	26.9256	48.2
340.288	570		673		8.84416	48.1	19.6352	48.48
276.099	327		575		13.6448	19.16	25.9064	47.68
512.512	551		743		10.425	25.7	20.6128	70.91
260.229	532		1083		10.1546	18.17	23.6184	26.05
281.012	434		827		24.128	24.24	25.3032	61.37
299	686		878		15.2755	31.05	14.144	103.8
410.65	383		605		19.4064	31.59	20.644	47.04
153.354	129		812		18.9738	17.27	18.044
198.403	302		1129		26.6365	27.14	17.5448
478.146	143		1095		18.3248	23.03	11.18
317.3	54		759		22.7094	34.86	15.5064
457.043	80		801		27.6557	29.57	14.2896
389.197	227		814		17.6883		13.3328
303.214	250		1408		13.8486		13.0832
453.856	75		1186		17.0726		41.5792
436.8	198		1525		11.1946		20.5816
	209		1501		15.2963		25.6672
	233		1058		14.743		18.616
	150		785		11.6605		23.244
	180		874		13.9651		20.8416
	160		1273		11.9142		30.9504
	125		1166		13.9485		20.1032
	140		903		15.3421		11.856
	143		1170		15.8288		35.8176
	225		851		12.3677		8.8296
	289		875		15.0675		24.0136
	384		1460		11.9974		23.2544
	390		1642		13.441		29.12
	268		948		15.4752		56.5032
	240		963		18.8614		19.344
	224		846		17.3722		22.4952
	288		1377		17.4928		29.1928
	248		926		16.0035		16.8064
	432		1325		14.144		34.8712
	331		817		10.0173		26.052
	166		1327		12.5091		25.792
	158		1336		19.423		29.0056
	209		1287		14.2397		8.8296
	110		1271		10.816		23.7432
	234		1253		14.144		35.5992
	302		1352		26.6365		29.7856
	241		1271		17.1517		33.1032
			1577		17.7882		25.0432
			1044		7.84992		34.8816
			1005		17.551		27.456
			801
			737
			1285
			1073
			1040
			994
			928
			906
			1004
			996
			797
			1597
			1548
			1988
			1988
			1538
			1962
			1983
			1066
			1117
			1414
			1368
			1225
			658
			665
			1313
			1181
			1365
			1381
			1273
			1042
			983
			894

## Sheet: Figure S4
Figure S4C						Figure S4G				Figure S4H
Degree of alignment							Marimastat	DMSO		Time [hrs]	Branch length [µm]	Body width [µm]
Front	Cyto D	HECD1	Side	Control		TDLU-like	0	0.78		0.833333	172	20
0.904774	0.923089	0.762257	0.812895	0.341171		Star-like	0.19	0.12		1.66667	169	25
0.913984	0.886937	0.783392	0.781802	0.48185		Thin stick-like	0.81	0.1		2.5	167	24
0.894815	0.904185	0.772821	0.887193	0.400406						3.33333	151	26
0.89414	0.936527	0.807938	0.759952	0.44095						4.16667	185	26
0.892943	0.943802	0.806908	0.731413	0.163123						5	185	27
0.896532	0.89561	0.68827	0.821694	0.245505						5.83333	203	28
0.905641	0.876613	0.847599	0.825198	0						6.66667	201	26
0.89905	0.886632	0.550331	0.898839							7.5	216	25
0.88265	0.931054	0.90931	0.890218							8.33333	211	25
0.906352	0.917554	0.815543	0.876094							9.16667	229	27
0.900151		0.820606								10	219	26
		0.928339								10.8333	251	25
		0.849182								11.6667	253	27
		0.823253								12.5	254	30
		0.849244								13.3333	276	30
		0.867099								14.1667	292	34
		0.839864								15	275	35
										15.8333	279	32
										16.6667	287	34
										17.5	288	36
										18.3333	290	30
										19.1667	298	29
										20	298	35
										20.8333	305	36
										21.6667	288	36
										22.5	284	34
										23.3333	285	36
										24.1667	295	38
										25	303	40
										25.8333	309	40
										26.6667	313	42
										27.5	314	44
										28.3333	312	43
										29.1667	301	48
										30	308	46
										30.8333	315	50
										31.6667	305	47
										32.5	310	49
										33.3333	311	46
										34.1667	307	45
										35	319	46
										35.8333	326	52
										36.6667	322	54
										37.5	316	54.5
										38.3333	315	60
										39.1667	314	61
										40	319	57
										40.8333	304	60
										41.6667	306	59
										42.5	309	55
										43.3333	314	58
										44.1667	315	59
										45	318	60

## Sheet: Figure S5
Figure S5B
Shear strain [%]	Shear stress[%]
0	0
1.03	0.05
2.05	0.11
3.08	0.15
4.1	0.2
5.13	0.25
6.15	0.29
7.18	0.34
8.21	0.39
9.23	0.44
10.3	0.49
11.3	0.55
12.3	0.6
13.3	0.66
14.4	0.72
15.4	0.78
16.4	0.84
17.4	0.9
18.5	0.96
19.5	1.03
20.5	1.11
21.5	1.19
22.6	1.28
23.6	1.38
24.6	1.5
25.6	1.61
26.7	1.74
27.7	1.87
28.7	2.01
29.7	2.17
30.8	2.34
31.8	2.53
32.8	2.74
33.8	2.95
34.9	3.18
35.9	3.41
36.9	3.65
38	3.9
39	4.16
40	4.44
40	4.19
39	3.46
38	2.96
36.9	2.58
35.9	2.27
34.9	2.01
33.8	1.78
32.8	1.59
31.8	1.41
30.8	1.26
29.7	1.13
28.7	1.01
27.7	0.91
26.7	0.82
25.6	0.74
24.6	0.66
23.6	0.63
22.6	0.55
21.5	0.46
20.5	0.41
19.5	0.36
18.5	0.32
17.4	0.28
16.4	0.24
15.4	0.2
14.4	0.16
13.3	0.12
12.3	0.09
11.3	0.05
10.3	0.01
9.23	-0.02
8.2	-0.06
7.18	-0.09
6.15	-0.12
5.13	-0.15
4.1	-0.18
3.08	-0.23
2.05	-0.25
1.03	-0.28
0	-0.32
0	-0.3
1.03	-0.23
2.05	-0.18
3.08	-0.12
4.1	-0.07
5.13	-0.02
6.15	0.03
7.18	0.07
8.21	0.12
9.23	0.17
10.3	0.21
11.3	0.26
12.3	0.31
13.3	0.36
14.4	0.41
15.4	0.46
16.4	0.51
17.4	0.56
18.5	0.62
19.5	0.68
20.5	0.74
21.5	0.81
22.6	0.89
23.6	0.97
24.6	1.06
25.6	1.16
26.7	1.26
27.7	1.37
28.7	1.49
29.7	1.63
30.8	1.78
31.8	1.94
32.8	2.13
33.8	2.34
34.9	2.56
35.9	2.8
36.9	3.07
38	3.37
39	3.71
40	4.08
40	3.9
39	3.24
38	2.78
36.9	2.42
35.9	2.12
34.9	1.86
33.8	1.64
32.8	1.46
31.8	1.28
30.8	1.14
29.7	1.01
28.7	0.91
27.7	0.8
26.7	0.72
25.6	0.63
24.6	0.57
23.6	0.49
22.6	0.43
21.5	0.37
20.5	0.31
19.5	0.27
18.5	0.23
17.4	0.19
16.4	0.15
15.4	0.11
14.4	0.08
13.3	0.04
12.3	0.01
11.3	-0.03
10.3	-0.06
9.23	-0.1
8.21	-0.13
7.18	-0.16
6.15	-0.19
5.13	-0.22
4.1	-0.25
3.08	-0.29
2.05	-0.32
1.03	-0.35
0	-0.39
0	-0.37
1.03	-0.3
2.05	-0.24
3.08	-0.19
4.1	-0.14
5.13	-0.09
6.15	-0.04
7.18	0
8.21	0.05
9.23	0.1
10.3	0.14
11.3	0.19
12.3	0.24
13.3	0.29
14.4	0.33
15.4	0.38
16.4	0.43
17.4	0.48
18.5	0.53
19.5	0.59
20.5	0.65
21.5	0.72
22.6	0.79
23.6	0.88
24.6	0.96
25.6	1.06
26.7	1.16
27.7	1.26
28.7	1.38
29.7	1.51
30.8	1.65
31.8	1.81
32.8	2
33.8	2.2
34.9	2.41
35.9	2.65
36.9	2.91
38	3.2
39	3.54
40	3.92
40	3.76
39	3.12
38	2.67
36.9	2.32
35.9	2.03
34.9	1.78
33.8	1.57
32.8	1.38
31.8	1.21
30.8	1.07
29.7	0.95
28.7	0.84
27.7	0.74
26.7	0.65
25.6	0.57
24.6	0.5
23.6	0.43
22.6	0.37
21.5	0.31
20.5	0.26
19.5	0.22
18.5	0.18
17.4	0.14
16.4	0.11
15.4	0.07
14.4	0.03
13.3	0
12.3	-0.04
11.3	-0.07
10.3	-0.1
9.23	-0.14
8.2	-0.17
7.18	-0.2
6.15	-0.23
5.13	-0.26
4.1	-0.29
3.08	-0.33
2.05	-0.36
1.03	-0.39
0	-0.42
0	-0.4
1.03	-0.34
2.05	-0.28
3.08	-0.23
4.1	-0.18
5.13	-0.13
6.15	-0.08
7.18	-0.03
8.21	0.01
9.23	0.06
10.3	0.1
11.3	0.15
12.3	0.19
13.3	0.24
14.4	0.29
15.4	0.34
16.4	0.39
17.4	0.43
18.5	0.49
19.5	0.54
20.5	0.6
21.5	0.66
22.6	0.74
23.6	0.82
24.6	0.9
25.6	1
26.7	1.1
27.7	1.2
28.7	1.32
29.7	1.44
30.8	1.58
31.8	1.74
32.8	1.92
33.8	2.12
34.9	2.33
35.9	2.56
36.9	2.82
38	3.11
39	3.44
40	3.83
40	3.68
39	3.06
38	2.62
36.9	2.27
35.9	1.98
34.9	1.74
33.8	1.53
32.8	1.34
31.8	1.17
30.8	1.03
29.7	0.91
28.7	0.8
27.7	0.71
26.7	0.62
25.6	0.54
24.6	0.46
23.6	0.4
22.6	0.34
21.5	0.28
20.5	0.23
19.5	0.19
18.5	0.15
17.4	0.11
16.4	0.08
15.4	0.04
14.4	0.01
13.3	-0.03
12.3	-0.06
11.3	-0.1
10.3	-0.13
9.23	-0.16
8.2	-0.19
7.18	-0.23
6.15	-0.26
5.13	-0.29
4.1	-0.32
3.08	-0.35
2.05	-0.39
1.03	-0.42
0	-0.45
0	-0.43
1.02	-0.37
2.03	-0.31
3.05	-0.25
4.07	-0.2
5.08	-0.16
6.1	-0.11
7.12	-0.06
8.14	-0.02
9.15	0.02
10.2	0.07
11.2	0.12
12.2	0.16
13.2	0.21
14.2	0.25
15.3	0.3
16.3	0.35
17.3	0.39
18.3	0.44
19.3	0.5
20.3	0.55
21.4	0.62
22.4	0.69
23.4	0.76
24.4	0.85
25.4	0.94
26.4	1.03
27.5	1.13
28.5	1.24
29.5	1.37
30.5	1.5
31.5	1.65
32.5	1.82
33.6	2.01
34.6	2.21
35.6	2.44
36.6	2.68
37.6	2.96
38.6	3.27
39.7	3.64
40.7	4.06
41.7	4.53
42.7	5.03
43.7	5.54
44.7	6.07
45.8	6.62
46.8	7.18
47.8	7.75
48.8	8.35
49.8	8.96
50.8	9.61
51.9	10.3
52.9	11
53.9	11.8
54.9	12.5
55.9	13.3
57	14
58	14.8
59	15.5
60	16.3
60	14.8
59	11.1
58	8.86
57	7.3
55.9	6.12
54.9	5.2
53.9	4.46
52.9	3.86
51.9	3.36
50.8	2.96
49.8	2.62
48.8	2.33
47.8	2.08
46.8	1.85
45.8	1.66
44.7	1.48
43.7	1.33
42.7	1.19
41.7	1.07
40.7	0.97
39.7	0.88
38.6	0.8
37.6	0.73
36.6	0.65
35.6	0.59
34.6	0.52
33.6	0.46
32.5	0.4
31.5	0.34
30.5	0.29
29.5	0.24
28.5	0.2
27.5	0.16
26.4	0.12
25.4	0.08
24.4	0.05
23.4	0.01
22.4	-0.02
21.4	-0.05
20.3	-0.07
19.3	-0.1
18.3	-0.12
17.3	-0.14
16.3	-0.16
15.3	-0.19
14.2	-0.21
13.2	-0.24
12.2	-0.26
11.2	-0.29
10.2	-0.31
9.15	-0.34
8.14	-0.37
7.12	-0.39
6.1	-0.42
5.08	-0.45
4.07	-0.48
3.05	-0.51
2.03	-0.54
1.02	-0.57
0	-0.6
0	-0.58
1.02	-0.51
2.03	-0.44
3.05	-0.39
4.07	-0.33
5.08	-0.29
6.1	-0.24
7.12	-0.2
8.14	-0.16
9.15	-0.11
10.2	-0.07
11.2	-0.03
12.2	0.01
13.2	0.05
14.2	0.08
15.3	0.12
16.3	0.16
17.3	0.2
18.3	0.24
19.3	0.28
20.3	0.32
21.4	0.37
22.4	0.42
23.4	0.47
24.4	0.53
25.4	0.59
26.4	0.66
27.5	0.72
28.5	0.8
29.5	0.87
30.5	0.96
31.5	1.05
32.5	1.14
33.6	1.25
34.6	1.36
35.6	1.47
36.6	1.59
37.6	1.71
38.6	1.84
39.7	1.99
40.7	2.14
41.7	2.32
42.7	2.52
43.7	2.75
44.7	3.02
45.8	3.3
46.8	3.62
47.8	3.97
48.8	4.35
49.8	4.79
50.8	5.29
51.9	5.86
52.9	6.52
53.9	7.29
54.9	8.17
55.9	9.17
57	10.3
58	11.6
59	12.9
60	14.4
60	13.3
59	10.2
58	8.22
57	6.8
55.9	5.72
54.9	4.86
53.9	4.17
52.9	3.6
51.9	3.13
50.8	2.74
49.8	2.41
48.8	2.14
47.8	1.9
46.8	1.69
45.8	1.5
44.7	1.33
43.7	1.18
42.7	1.05
41.7	0.94
40.7	0.85
39.7	0.76
38.6	0.69
37.6	0.61
36.6	0.55
35.6	0.48
34.6	0.42
33.6	0.36
32.5	0.31
31.5	0.25
30.5	0.21
29.5	0.16
28.5	0.12
27.5	0.09
26.4	0.05
25.4	0.02
24.4	-0.02
23.4	-0.05
22.4	-0.08
21.4	-0.1
20.3	-0.13
19.3	-0.15
18.3	-0.17
17.3	-0.2
16.3	-0.22
15.3	-0.24
14.2	-0.26
13.2	-0.28
12.2	-0.31
11.2	-0.34
10.2	-0.36
9.15	-0.39
8.14	-0.42
7.12	-0.44
6.1	-0.47
5.08	-0.5
4.07	-0.53
3.05	-0.56
2.03	-0.6
1.02	-0.63
0	-0.66
0	-0.64
1.02	-0.56
2.03	-0.5
3.05	-0.44
4.07	-0.39
5.08	-0.34
6.1	-0.29
7.12	-0.25
8.14	-0.21
9.15	-0.17
10.2	-0.13
11.2	-0.09
12.2	-0.05
13.2	-0.01
14.2	0.03
15.3	0.06
16.3	0.1
17.3	0.13
18.3	0.17
19.3	0.21
20.3	0.25
21.4	0.29
22.4	0.34
23.4	0.39
24.4	0.44
25.4	0.5
26.4	0.56
27.5	0.62
28.5	0.69
29.5	0.76
30.5	0.83
31.5	0.91
32.5	1.01
33.6	1.1
34.6	1.2
35.6	1.3
36.6	1.41
37.6	1.52
38.6	1.64
39.7	1.77
40.7	1.92
41.7	2.08
42.7	2.26
43.7	2.47
44.7	2.71
45.8	2.97
46.8	3.26
47.8	3.58
48.8	3.93
49.8	4.32
50.8	4.77
51.9	5.29
52.9	5.89
53.9	6.59
54.9	7.38
55.9	8.29
57	9.34
58	10.5
59	11.9
60	13.5
60	12.7
59	9.76
58	7.9
57	6.55
55.9	5.5
54.9	4.68
53.9	4.01
52.9	3.45
51.9	3
50.8	2.62
49.8	2.31
48.8	2.04
47.8	1.8
46.8	1.6
45.8	1.41
44.7	1.25
43.7	1.11
42.7	0.98
41.7	0.87
40.7	0.78
39.7	0.7
38.6	0.62
37.6	0.55
36.6	0.49
35.6	0.43
34.6	0.37
33.6	0.31
32.5	0.26
31.5	0.21
30.5	0.16
29.5	0.12
28.5	0.08
27.5	0.04
26.4	0.01
25.4	-0.02
24.4	-0.05
23.4	-0.08
22.4	-0.11
21.4	-0.14
20.3	-0.16
19.3	-0.18
18.3	-0.21
17.3	-0.23
16.3	-0.25
15.3	-0.27
14.2	-0.29
13.2	-0.32
12.2	-0.34
11.2	-0.37
10.2	-0.4
9.15	-0.42
8.14	-0.45
7.12	-0.48
6.1	-0.51
5.08	-0.53
4.07	-0.57
3.05	-0.6
2.03	-0.63
1.02	-0.67
0	-0.7
0	-0.68
1.02	-0.6
2.03	-0.54
3.05	-0.48
4.07	-0.42
5.08	-0.37
6.1	-0.33
7.12	-0.28
8.14	-0.24
9.15	-0.2
10.2	-0.16
11.2	-0.12
12.2	-0.08
13.2	-0.04
14.2	-0.01
15.3	0.03
16.3	0.06
17.3	0.1
18.3	0.13
19.3	0.17
20.3	0.21
21.4	0.25
22.4	0.29
23.4	0.34
24.4	0.39
25.4	0.45
26.4	0.5
27.5	0.56
28.5	0.62
29.5	0.69
30.5	0.76
31.5	0.84
32.5	0.93
33.6	1.02
34.6	1.11
35.6	1.21
36.6	1.31
37.6	1.42
38.6	1.53
39.7	1.66
40.7	1.79
41.7	1.95
42.7	2.12
43.7	2.32
44.7	2.55
45.8	2.8
46.8	3.07
47.8	3.37
48.8	3.71
49.8	4.09
50.8	4.52
51.9	5.01
52.9	5.58
53.9	6.25
54.9	7
55.9	7.87
57	8.88
58	10.1
59	11.4
60	13
60	12.3
59	9.49
58	7.7
57	6.39
55.9	5.38
54.9	4.57
53.9	3.91
52.9	3.37
51.9	2.92
50.8	2.55
49.8	2.24
48.8	1.97
47.8	1.74
46.8	1.54
45.8	1.36
44.7	1.2
43.7	1.06
42.7	0.93
41.7	0.83
40.7	0.74
39.7	0.65
38.6	0.58
37.6	0.51
36.6	0.45
35.6	0.39
34.6	0.33
33.6	0.28
32.5	0.23
31.5	0.18
30.5	0.13
29.5	0.09
28.5	0.05
27.5	0.02
26.4	-0.02
25.4	-0.05
24.4	-0.08
23.4	-0.11
22.4	-0.14
21.4	-0.16
20.3	-0.19
19.3	-0.21
18.3	-0.23
17.3	-0.25
16.3	-0.27
15.3	-0.29
14.2	-0.32
13.2	-0.34
12.2	-0.37
11.2	-0.39
10.2	-0.42
9.15	-0.45
8.14	-0.47
7.12	-0.5
6.1	-0.53
5.08	-0.56
4.07	-0.59
3.05	-0.63
2.03	-0.66
1.02	-0.7
0	-0.73
0	-0.71
1.01	-0.63
2.03	-0.57
3.04	-0.51
4.05	-0.45
5.06	-0.4
6.08	-0.35
7.09	-0.31
8.1	-0.27
9.11	-0.23
10.1	-0.19
11.1	-0.15
12.2	-0.11
13.2	-0.07
14.2	-0.04
15.2	0
16.2	0.03
17.2	0.06
18.2	0.1
19.2	0.13
20.3	0.17
21.3	0.21
22.3	0.25
23.3	0.3
24.3	0.35
25.3	0.4
26.3	0.46
27.3	0.51
28.4	0.57
29.4	0.63
30.4	0.7
31.4	0.78
32.4	0.86
33.4	0.95
34.4	1.03
35.4	1.13
36.5	1.22
37.5	1.33
38.5	1.44
39.5	1.55
40.5	1.68
41.5	1.83
42.5	1.99
43.5	2.18
44.6	2.39
45.6	2.63
46.6	2.89
47.6	3.17
48.6	3.49
49.6	3.85
50.6	4.25
51.6	4.71
52.7	5.25
53.7	5.88
54.7	6.59
55.7	7.4
56.7	8.34
57.7	9.44
58.7	10.7
59.8	12.3
60.8	14
61.8	15.8
62.8	17.5
63.8	19.1
64.8	20.7
65.8	22.3
66.8	23.7
67.9	25.1
68.9	26.5
69.9	27.8
70.9	29.1
71.9	30.4
72.9	31.7
73.9	33.1
74.9	34.4
76	35.6
77	36.8
78	37.9
79	39
80	40
80	35.5
79	24.9
78	18.8
77	14.7
76	11.8
74.9	9.66
73.9	8.04
72.9	6.8
71.9	5.82
70.9	5.05
69.9	4.41
68.9	3.88
67.9	3.43
66.8	3.03
65.8	2.69
64.8	2.4
63.8	2.15
62.8	1.94
61.8	1.76
60.8	1.6
59.7	1.46
58.7	1.33
57.7	1.21
56.7	1.09
55.7	0.99
54.7	0.89
53.7	0.79
52.7	0.7
51.6	0.62
50.6	0.55
49.6	0.48
48.6	0.42
47.6	0.37
46.6	0.32
45.6	0.27
44.6	0.22
43.5	0.18
42.5	0.14
41.5	0.11
40.5	0.08
39.5	0.05
38.5	0.03
37.5	0
36.5	-0.02
35.4	-0.04
34.4	-0.07
33.4	-0.09
32.4	-0.12
31.4	-0.14
30.4	-0.16
29.4	-0.19
28.4	-0.21
27.3	-0.23
26.3	-0.25
25.3	-0.27
24.3	-0.29
23.3	-0.3
22.3	-0.32
21.3	-0.34
20.3	-0.36
19.2	-0.38
18.2	-0.39
17.2	-0.41
16.2	-0.43
15.2	-0.45
14.2	-0.47
13.2	-0.49
12.2	-0.52
11.1	-0.54
10.1	-0.57
9.11	-0.59
8.1	-0.62
7.09	-0.65
6.08	-0.68
5.06	-0.71
4.05	-0.74
3.04	-0.78
2.03	-0.81
1.01	-0.85
0	-0.89
0	-0.85
1.01	-0.76
2.03	-0.69
3.04	-0.62
4.05	-0.56
5.06	-0.51
6.08	-0.46
7.09	-0.41
8.1	-0.37
9.11	-0.33
10.1	-0.29
11.1	-0.25
12.2	-0.21
13.2	-0.18
14.2	-0.15
15.2	-0.11
16.2	-0.09
17.2	-0.06
18.2	-0.03
19.2	0
20.3	0.03
21.3	0.06
22.3	0.1
23.3	0.13
24.3	0.17
25.3	0.2
26.3	0.24
27.3	0.28
28.4	0.32
29.4	0.36
30.4	0.41
31.4	0.45
32.4	0.5
33.4	0.55
34.4	0.61
35.4	0.66
36.5	0.72
37.5	0.78
38.5	0.84
39.5	0.9
40.5	0.97
41.5	1.05
42.5	1.13
43.5	1.23
44.6	1.33
45.6	1.45
46.6	1.57
47.6	1.7
48.6	1.83
49.6	1.98
50.6	2.14
51.6	2.32
52.7	2.51
53.7	2.72
54.7	2.95
55.7	3.19
56.7	3.44
57.7	3.7
58.7	3.98
59.7	4.28
60.8	4.61
61.8	4.99
62.8	5.42
63.8	5.92
64.8	6.49
65.8	7.15
66.8	7.88
67.9	8.69
68.9	9.6
69.9	10.6
70.9	11.8
71.9	13.2
72.9	14.8
73.9	16.7
74.9	19
76	21.6
77	24.5
78	27.7
79	31.1
80	34.2
80	31.1
79	22.4
78	17.2
77	13.6
76	11
74.9	9.06
73.9	7.56
72.9	6.41
71.9	5.49
70.9	4.75
69.9	4.15
68.9	3.64
67.9	3.21
66.8	2.83
65.8	2.51
64.8	2.22
63.8	1.98
62.8	1.78
61.8	1.6
60.8	1.45
59.7	1.32
58.7	1.19
57.7	1.08
56.7	0.97
55.7	0.87
54.7	0.78
53.7	0.69
52.7	0.6
51.6	0.53
50.6	0.46
49.6	0.4
48.6	0.34
47.6	0.29
46.6	0.24
45.6	0.2
44.6	0.16
43.5	0.12
42.5	0.08
41.5	0.05
40.5	0.02
39.5	0
38.5	-0.02
37.5	-0.05
36.5	-0.07
35.4	-0.09
34.4	-0.12
33.4	-0.14
32.4	-0.16
31.4	-0.18
30.4	-0.21
29.4	-0.23
28.4	-0.25
27.3	-0.27
26.3	-0.29
25.3	-0.31
24.3	-0.33
23.3	-0.34
22.3	-0.36
21.3	-0.38
20.3	-0.4
19.2	-0.42
18.2	-0.44
17.2	-0.46
16.2	-0.47
15.2	-0.49
14.2	-0.51
13.2	-0.54
12.2	-0.56
11.1	-0.59
10.1	-0.62
9.11	-0.64
8.1	-0.67
7.09	-0.7
6.08	-0.74
5.06	-0.77
4.05	-0.8
3.04	-0.84
2.02	-0.88
1.01	-0.92
0	-0.96
0	-0.93
1.01	-0.83
2.03	-0.76
3.04	-0.68
4.05	-0.62
5.06	-0.56
6.08	-0.51
7.09	-0.46
8.1	-0.42
9.11	-0.38
10.1	-0.33
11.1	-0.3
12.2	-0.26
13.2	-0.22
14.2	-0.19
15.2	-0.16
16.2	-0.13
17.2	-0.1
18.2	-0.08
19.2	-0.05
20.3	-0.02
21.3	0.01
22.3	0.04
23.3	0.07
24.3	0.11
25.3	0.14
26.3	0.18
27.3	0.21
28.4	0.25
29.4	0.29
30.4	0.34
31.4	0.38
32.4	0.42
33.4	0.46
34.4	0.51
35.4	0.56
36.5	0.61
37.5	0.66
38.5	0.71
39.5	0.77
40.5	0.84
41.5	0.9
42.5	0.98
43.5	1.06
44.6	1.15
45.6	1.25
46.6	1.36
47.6	1.47
48.6	1.59
49.6	1.72
50.6	1.86
51.6	2.01
52.7	2.18
53.7	2.37
54.7	2.56
55.7	2.77
56.7	2.98
57.7	3.21
58.7	3.45
59.8	3.71
60.8	4
61.8	4.32
62.8	4.69
63.8	5.12
64.8	5.62
65.8	6.18
66.8	6.8
67.9	7.5
68.9	8.28
69.9	9.16
70.9	10.2
71.9	11.3
72.9	12.7
73.9	14.4
74.9	16.3
76	18.6
77	21.2
78	24.3
79	27.8
80	31.5
80	29
79	21.1
78	16.3
77	13
76	10.5
74.9	8.7
73.9	7.27
72.9	6.16
71.9	5.28
70.9	4.57
69.9	3.99
68.9	3.49
67.9	3.07
66.8	2.71
65.8	2.39
64.8	2.12
63.8	1.89
62.8	1.68
61.8	1.51
60.8	1.37
59.7	1.24
58.7	1.12
57.7	1.01
56.7	0.9
55.7	0.81
54.7	0.72
53.7	0.63
52.7	0.55
51.6	0.48
50.6	0.41
49.6	0.35
48.6	0.3
47.6	0.25
46.6	0.2
45.6	0.16
44.6	0.12
43.5	0.08
42.5	0.05
41.5	0.02
40.5	-0.01
39.5	-0.03
38.5	-0.05
37.5	-0.08
36.5	-0.1
35.4	-0.12
34.4	-0.14
33.4	-0.17
32.4	-0.19
31.4	-0.21
30.4	-0.23
29.4	-0.25
28.4	-0.27
27.3	-0.29
26.3	-0.31
25.3	-0.33
24.3	-0.35
23.3	-0.37
22.3	-0.39
21.3	-0.41
20.3	-0.43
19.2	-0.45
18.2	-0.46
17.2	-0.48
16.2	-0.5
15.2	-0.52
14.2	-0.54
13.2	-0.57
12.2	-0.59
11.1	-0.62
10.1	-0.65
9.11	-0.68
8.1	-0.71
7.09	-0.74
6.08	-0.77
5.06	-0.81
4.05	-0.84
3.04	-0.88
2.03	-0.92
1.01	-0.97
0	-1.01
0	-0.98
1.01	-0.88
2.03	-0.8
3.04	-0.72
4.05	-0.66
5.06	-0.6
6.08	-0.55
7.09	-0.5
8.1	-0.45
9.11	-0.41
10.1	-0.37
11.1	-0.33
12.2	-0.29
13.2	-0.25
14.2	-0.22
15.2	-0.19
16.2	-0.16
17.2	-0.13
18.2	-0.1
19.2	-0.08
20.3	-0.05
21.3	-0.02
22.3	0.01
23.3	0.04
24.3	0.08
25.3	0.11
26.3	0.14
27.3	0.18
28.4	0.21
29.4	0.25
30.4	0.29
31.4	0.32
32.4	0.37
33.4	0.41
34.4	0.46
35.4	0.5
36.5	0.55
37.5	0.6
38.5	0.65
39.5	0.7
40.5	0.75
41.5	0.82
42.5	0.89
43.5	0.97
44.6	1.05
45.6	1.14
46.6	1.24
47.6	1.35
48.6	1.46
49.6	1.58
50.6	1.71
51.6	1.85
52.7	2
53.7	2.17
54.7	2.36
55.7	2.55
56.7	2.75
57.7	2.96
58.7	3.19
59.8	3.43
60.8	3.69
61.8	3.99
62.8	4.34
63.8	4.74
64.8	5.19
65.8	5.72
66.8	6.3
67.9	6.94
68.9	7.66
69.9	8.48
70.9	9.42
71.9	10.5
72.9	11.8
73.9	13.3
74.9	15.1
76	17.3
77	19.8
78	22.7
79	26.1
80	30
80	27.8
79	20.4
78	15.8
77	12.6
76	10.3
74.9	8.48
73.9	7.1
72.9	6.01
71.9	5.15
70.9	4.46
69.9	3.88
68.9	3.4
67.9	2.99
66.8	2.63
65.8	2.32
64.8	2.05
63.8	1.82
62.8	1.62
61.8	1.46
60.8	1.31
59.7	1.19
58.7	1.07
57.7	0.96
56.7	0.86
55.7	0.76
54.7	0.67
53.7	0.59
52.7	0.51
51.6	0.44
50.6	0.38
49.6	0.32
48.6	0.27
47.6	0.22
46.6	0.18
45.6	0.14
44.6	0.09
43.5	0.06
42.5	0.03
41.5	0
40.5	-0.03
39.5	-0.05
38.5	-0.07
37.5	-0.09
36.5	-0.12
35.4	-0.14
34.4	-0.16
33.4	-0.18
32.4	-0.21
31.4	-0.23
30.4	-0.25
29.4	-0.27
28.4	-0.29
27.3	-0.31
26.3	-0.33
25.3	-0.35
24.3	-0.37
23.3	-0.39
22.3	-0.41
21.3	-0.43
20.3	-0.44
19.2	-0.46
18.2	-0.48
17.2	-0.5
16.2	-0.52
15.2	-0.54
14.2	-0.56
13.2	-0.59
12.2	-0.61
11.1	-0.64
10.1	-0.67
9.11	-0.7
8.1	-0.73
7.09	-0.77
6.08	-0.8
5.06	-0.84
4.05	-0.87
3.04	-0.92
2.03	-0.96
1.01	-1
0	-1.05
0	-1.02
1.01	-0.92
2.02	-0.83
3.03	-0.76
4.04	-0.69
5.05	-0.63
6.06	-0.57
7.07	-0.52
8.08	-0.48
9.09	-0.43
10.1	-0.39
11.1	-0.35
12.1	-0.31
13.1	-0.28
14.1	-0.24
15.2	-0.21
16.2	-0.18
17.2	-0.16
18.2	-0.13
19.2	-0.1
20.2	-0.07
21.2	-0.04
22.2	-0.01
23.2	0.02
24.2	0.05
25.3	0.08
26.3	0.12
27.3	0.15
28.3	0.18
29.3	0.22
30.3	0.25
31.3	0.29
32.3	0.33
33.3	0.37
34.3	0.41
35.4	0.46
36.4	0.5
37.4	0.55
38.4	0.59
39.4	0.64
40.4	0.7
41.4	0.76
42.4	0.82
43.4	0.89
44.4	0.97
45.5	1.06
46.5	1.15
47.5	1.25
48.5	1.35
49.5	1.46
50.5	1.58
51.5	1.72
52.5	1.86
53.5	2.02
54.5	2.19
55.6	2.37
56.6	2.56
57.6	2.76
58.6	2.97
59.6	3.2
60.6	3.45
61.6	3.73
62.6	4.05
63.6	4.41
64.6	4.84
65.7	5.32
66.7	5.86
67.7	6.47
68.7	7.14
69.7	7.9
70.7	8.77
71.7	9.78
72.7	11
73.7	12.4
74.8	14
75.8	16
76.8	18.3
77.8	21.1
78.8	24.3
79.8	28.1
80.8	32.2
81.8	36.1
82.8	39.7
83.8	42.8
84.9	45.6
85.9	48.2
86.9	50.5
87.9	52.5
88.9	54.3
89.9	56
90.9	57.5
91.9	58.9
92.9	60.3
93.9	61.6
95	62.9
96	64
97	65
98	65.9
99	66.6
100	67.3
100	58.8
99	39.7
98	28.8
97	21.8
96	17
95	13.6
93.9	11.1
92.9	9.26
91.9	7.85
90.9	6.74
89.9	5.84
88.9	5.09
87.9	4.46
86.9	3.92
85.9	3.47
84.9	3.09
83.8	2.77
82.8	2.5
81.8	2.27
80.8	2.07
79.8	1.89
78.8	1.72
77.8	1.56
76.8	1.41
75.8	1.27
74.8	1.14
73.7	1.02
72.7	0.91
71.7	0.82
70.7	0.73
69.7	0.65
68.7	0.58
67.7	0.52
66.7	0.45
65.7	0.39
64.6	0.34
63.6	0.29
62.6	0.25
61.6	0.21
60.6	0.18
59.6	0.15
58.6	0.12
57.6	0.09
56.6	0.06
55.6	0.03
54.5	0
53.5	-0.03
52.5	-0.05
51.5	-0.08
50.5	-0.1
49.5	-0.12
48.5	-0.14
47.5	-0.16
46.5	-0.18
45.5	-0.2
44.4	-0.22
43.4	-0.24
42.4	-0.25
41.4	-0.27
40.4	-0.28
39.4	-0.3
38.4	-0.31
37.4	-0.32
36.4	-0.34
35.4	-0.35
34.3	-0.37
33.3	-0.39
32.3	-0.4
31.3	-0.42
30.3	-0.44
29.3	-0.45
28.3	-0.47
27.3	-0.49
26.3	-0.51
25.3	-0.52
24.2	-0.54
23.2	-0.56
22.2	-0.58
21.2	-0.6
20.2	-0.62
19.2	-0.64
18.2	-0.66
17.2	-0.68
16.2	-0.69
15.2	-0.72
14.1	-0.74
13.1	-0.77
12.1	-0.79
11.1	-0.82
10.1	-0.85
9.09	-0.88
8.08	-0.91
7.07	-0.94
6.06	-0.98
5.05	-1.01
4.04	-1.05
3.03	-1.09
2.02	-1.13
1.01	-1.17
0	-1.22
0	-1.17
1.01	-1.05
2.02	-0.95
3.03	-0.87
4.04	-0.79
5.05	-0.73
6.06	-0.67
7.07	-0.61
8.08	-0.56
9.09	-0.51
10.1	-0.47
11.1	-0.43
12.1	-0.39
13.1	-0.35
14.1	-0.32
15.2	-0.28
16.2	-0.26
17.2	-0.23
18.2	-0.2
19.2	-0.17
20.2	-0.15
21.2	-0.12
22.2	-0.09
23.2	-0.07
24.2	-0.04
25.3	-0.01
26.3	0.02
27.3	0.04
28.3	0.07
29.3	0.1
30.3	0.12
31.3	0.15
32.3	0.18
33.3	0.21
34.3	0.24
35.4	0.27
36.4	0.3
37.4	0.33
38.4	0.36
39.4	0.39
40.4	0.42
41.4	0.46
42.4	0.5
43.4	0.54
44.4	0.59
45.5	0.64
46.5	0.69
47.5	0.74
48.5	0.8
49.5	0.86
50.5	0.92
51.5	0.99
52.5	1.07
53.5	1.14
54.5	1.23
55.6	1.31
56.6	1.4
57.6	1.49
58.6	1.58
59.6	1.68
60.6	1.78
61.6	1.9
62.6	2.02
63.6	2.17
64.7	2.33
65.7	2.51
66.7	2.7
67.7	2.9
68.7	3.11
69.7	3.34
70.7	3.59
71.7	3.86
72.7	4.16
73.7	4.5
74.8	4.86
75.8	5.24
76.8	5.65
77.8	6.09
78.8	6.55
79.8	7.03
80.8	7.57
81.8	8.17
82.8	8.85
83.8	9.64
84.9	10.6
85.9	11.6
86.9	12.9
87.9	14.2
88.9	15.8
89.9	17.5
90.9	19.5
91.9	21.9
92.9	24.6
93.9	27.9
95	31.7
96	36.2
97	41.1
98	46.4
99	51.6
100	56.1
100	50.2
99	34.9
98	25.8
97	19.8
96	15.7
95	12.6
93.9	10.4
92.9	8.72
91.9	7.41
90.9	6.37
89.9	5.53
88.9	4.82
87.9	4.22
86.9	3.71
85.9	3.27
84.9	2.9
83.8	2.6
82.8	2.34
81.8	2.12
80.8	1.92
79.8	1.75
78.8	1.59
77.8	1.43
76.8	1.29
75.8	1.16
74.8	1.03
73.7	0.92
72.7	0.82
71.7	0.73
70.7	0.65
69.7	0.57
68.7	0.5
67.7	0.44
66.7	0.38
65.7	0.33
64.6	0.28
63.6	0.23
62.6	0.19
61.6	0.16
60.6	0.13
59.6	0.1
58.6	0.07
57.6	0.04
56.6	0.01
55.6	-0.02
54.5	-0.04
53.5	-0.07
52.5	-0.1
51.5	-0.12
50.5	-0.14
49.5	-0.16
48.5	-0.18
47.5	-0.2
46.5	-0.22
45.5	-0.24
44.4	-0.26
43.4	-0.28
42.4	-0.29
41.4	-0.31
40.4	-0.32
39.4	-0.34
38.4	-0.35
37.4	-0.36
36.4	-0.38
35.4	-0.39
34.3	-0.41
33.3	-0.43
32.3	-0.44
31.3	-0.46
30.3	-0.48
29.3	-0.49
28.3	-0.51
27.3	-0.53
26.3	-0.54
25.3	-0.56
24.2	-0.58
23.2	-0.6
22.2	-0.62
21.2	-0.64
20.2	-0.65
19.2	-0.67
18.2	-0.69
17.2	-0.71
16.2	-0.73
15.2	-0.75
14.1	-0.78
13.1	-0.8
12.1	-0.83
11.1	-0.86
10.1	-0.89
9.09	-0.92
8.08	-0.95
7.07	-0.99
6.06	-1.02
5.05	-1.06
4.04	-1.11
3.03	-1.15
2.02	-1.2
1.01	-1.24
0	-1.28
0	-1.24
1.01	-1.12
2.02	-1.01
3.03	-0.92
4.04	-0.84
5.05	-0.78
6.06	-0.71
7.07	-0.66
8.08	-0.6
9.09	-0.55
10.1	-0.51
11.1	-0.46
12.1	-0.42
13.1	-0.39
14.1	-0.35
15.2	-0.32
16.2	-0.29
17.2	-0.26
18.2	-0.23
19.2	-0.21
20.2	-0.18
21.2	-0.15
22.2	-0.13
23.2	-0.1
24.2	-0.07
25.3	-0.04
26.3	-0.02
27.3	0.01
28.3	0.03
29.3	0.06
30.3	0.09
31.3	0.11
32.3	0.14
33.3	0.17
34.3	0.2
35.4	0.22
36.4	0.25
37.4	0.28
38.4	0.3
39.4	0.33
40.4	0.36
41.4	0.39
42.4	0.43
43.4	0.47
44.4	0.51
45.5	0.55
46.5	0.6
47.5	0.65
48.5	0.7
49.5	0.75
50.5	0.8
51.5	0.86
52.5	0.93
53.5	0.99
54.5	1.06
55.6	1.14
56.6	1.21
57.6	1.29
58.6	1.36
59.6	1.45
60.6	1.53
61.6	1.63
62.6	1.74
63.6	1.86
64.7	1.99
65.7	2.14
66.7	2.3
67.7	2.46
68.7	2.64
69.7	2.83
70.7	3.04
71.7	3.26
72.7	3.51
73.7	3.79
74.8	4.08
75.8	4.4
76.8	4.73
77.8	5.09
78.8	5.46
79.8	5.86
80.8	6.3
81.8	6.78
82.8	7.34
83.8	7.98
84.9	8.72
85.9	9.59
86.9	10.6
87.9	11.7
88.9	12.9
89.9	14.3
90.9	15.9
91.9	17.8
92.9	20
93.9	22.7
95	25.8
96	29.6
97	34
98	39.2
99	44.8
100	50.5
100	45.9
99	32.3
98	24.2
97	18.7
96	14.8
95	12
93.9	9.94
92.9	8.35
91.9	7.1
90.9	6.11
89.9	5.31
88.9	4.63
87.9	4.05
86.9	3.56
85.9	3.14
84.9	2.78
83.8	2.48
82.8	2.24
81.8	2.02
80.8	1.83
79.8	1.66
78.8	1.51
77.8	1.36
76.8	1.22
75.8	1.09
74.8	0.97
73.7	0.87
72.7	0.77
71.7	0.68
70.7	0.6
69.7	0.53
68.7	0.46
67.7	0.4
66.7	0.34
65.7	0.29
64.6	0.24
63.6	0.2
62.6	0.16
61.6	0.13
60.6	0.09
59.6	0.07
58.6	0.04
57.6	0.01
56.6	-0.01
55.6	-0.04
54.5	-0.07
53.5	-0.09
52.5	-0.12
51.5	-0.14
50.5	-0.16
49.5	-0.18
48.5	-0.2
47.5	-0.22
46.5	-0.24
45.5	-0.26
44.4	-0.28
43.4	-0.29
42.4	-0.31
[truncated: 1,502 more rows]
